# Supplementary material for: Gait Characteristics Based on Shoe-Type Inertial Measurement Units in Healthy Young Adults during Treadmill Walking
Source: Sensors (Basel). 2020 Apr 8;20(7):2095. doi: 10.3390/s20072095 (PMC7180462; doi:10.3390/s20072095)
Supplement: Supplementary file 1 [file sensors-20-02095-s001.zip]

Archive with 2 entries (2 files):
- Supplementary Material 2 - raw data.xlsx
- Table S1.docx
