# Supplementary material for: Gait Characteristics Based on Shoe-Type Inertial Measurement Units in Healthy Young Adults during Treadmill Walking
Source: Sensors (Basel). 2020 Apr 8;20(7):2095. doi: 10.3390/s20072095 (PMC7180462; doi:10.3390/s20072095)
Supplement: Supplementary file 1 [file sensors-20-02095-s001.zip › Supplementary Material 2 - raw data.xlsx]

## Sheet: raw data
No.	Age(yrs)	Sex(1=male, 2=female)	Height(cm)	Body weight(kg)	Waist circumstance(cm)	Blood pressure (mmHg)	BMI (kg/m2)	Physical activity for frequency(frequency/week)	Physical activities for METs (METs/mins)	Walking speed(m/s)	Normalised walking speed	Cadence(beats/min)	Stride length (m)	CV of stride length (%)	Normalised stride length	Step length(m)	CV of step length (%)	Normalised step length	Single support phase(%)	CV of single support phase(%)	Double support phase(%)	CV of double support phase(%)	Stance phase(%)	CV of stance phase(%)	Gait asymmetery(%)	PI(◦)	ABS_PI(◦)	PER_ABS_PI (%)	CV_PI (%)	PCI(%)
1	19	1	175	80	68	119	26.1224	11	240	1.25	0.714286	114	1.3159	2.85821	0.751943	0.6579	1.5044	0.375943	39.4911	3.73325	20.7973	7.80005	60.2884	3.43333	0.5569	174.84	5.22114	2.90063	1.77988	4.68051
2	19	1	171	74	73	111	25.3069	11	4692	1.25	0.730994	107	1.383	1.62916	0.808772	0.6915	0.9012	0.404386	39.1371	3.12287	21.5553	9.0748	60.6924	2.48746	0.4348	181.776	2.75971	1.53317	1.57818	3.11136
3	19	1	173	62	66	116	20.7157	3	1920	1	0.578035	94	1.2652	1.86998	0.731329	0.6326	1.1829	0.365665	37.3368	5.58993	23.6426	10.1262	60.9794	3.34982	4.4112	177.441	3.47481	1.93045	1.90953	3.83998
4	19	1	177	81	68	129	25.8546	7	1386	1.11111	0.627746	98	1.3465	2.80667	0.760734	0.6733	1.7007	0.380395	38.8345	5.57288	22.2967	10.8895	61.1312	3.67047	0.0885	178.773	3.20343	1.77968	2.15847	3.93816
5	19	2	164	65	75	114	24.1672	7	4158	1.13889	0.694444	111	1.2265	1.06053	0.747866	0.6132	0.5711	0.373902	39.659	2.18614	19.6522	7.62612	59.3112	2.08494	2.5637	176.565	3.55748	1.97638	1.43104	3.40742
6	19	2	159	47	65	108	18.591	6	5634	1.16667	0.733753	99	1.3981	1.75485	0.879308	0.699	1.0515	0.439623	41.8937	3.12457	16.9448	11.0701	58.8386	2.50261	1.7634	180.097	2.79371	1.55206	2.0384	3.59046
7	19	2	162	54	71	100	20.5761	4	994	1.33333	0.823045	110	1.4489	1.53372	0.894383	0.7244	0.8333	0.44716	39.8773	2.97488	18.6435	7.38542	58.5208	2.19426	3.9385	178.231	2.56938	1.42743	1.53193	2.95936
8	19	2	163	49	66	122	18.4425	4	792	1.41667	0.869121	119	1.4284	1.15714	0.876319	0.7142	0.5833	0.43816	42.3937	2.06422	14.1368	8.4998	56.5305	1.5956	2.506	175.667	4.45534	2.47519	1.39801	3.8732
9	19	2	161	58	77	120	22.3757	8	480	1.11111	0.690131	105	1.2693	1.39314	0.788385	0.6346	0.7958	0.394161	39.2379	3.69872	20.2712	7.33454	59.5091	2.11749	2.9122	176.974	3.39334	1.88519	1.74372	3.62891
10	20	1	174	63	71	120	20.8086	11	2232	1.41667	0.814176	105	1.6153	1.50905	0.928333	0.8076	0.8603	0.464138	39.1574	2.76193	20.1204	5.33787	59.2777	1.89498	4.0132	175.017	5.10281	2.83489	1.43019	4.26508
11	20	2	153	48	57	99	20.5049	6	1440	1.13889	0.744372	119	1.1435	1.62075	0.747386	0.5718	0.8136	0.373725	38.2681	2.64424	23.9196	5.07617	62.1877	1.73314	1.1982	178.108	2.56154	1.42308	1.45918	2.88225
12	20	2	163	45	57	91	16.937	7	2685	1.33333	0.817996	108	1.4702	1.93103	0.901963	0.7351	1.0647	0.450982	41.0507	2.64112	18.4805	9.58957	59.5311	2.63274	1.3606	183.102	3.3462	1.859	1.67102	3.53002
13	20	2	162	74.9	73	113	28.5399	12	3792	1.13889	0.703018	104	1.2936	1.69197	0.798519	0.6468	0.9609	0.399259	39.893	3.49209	20.1277	6.30127	60.0207	2.05263	0.2968	179.217	2.01004	1.11669	1.37072	2.48741
14	20	2	156	46	57	105	18.902	6	480	1.13889	0.730057	110	1.2321	2.36053	0.789808	0.6161	1.2768	0.394936	38.634	3.42885	22.304	5.32236	60.938	3.12399	1.1016	177.269	2.97092	1.65051	1.50281	3.15332
15	22	1	173	63	77	110	21.0498	1	132	1.19444	0.69043	103	1.379	1.24056	0.79711	0.6895	0.7162	0.398555	39.9117	2.09588	20.2106	5.15373	60.1223	1.95352	0.0851	180.277	1.13192	0.628844	0.886558	1.5154
16	23	1	181	77	78	121	23.5036	12	3600	1.33333	0.736648	104	1.5302	1.83083	0.845414	0.7651	1.0506	0.422707	38.6127	2.83197	22.6209	4.0078	61.2336	2.14719	0.3974	180.895	2.12119	1.17844	1.38522	2.56366
17	20	2	153	50	68	116	21.3593	5	2868	1	0.653595	101	1.174	2.24719	0.76732	0.587	1.3191	0.38366	38.4497	3.92747	23.7479	6.92651	62.1976	3.17488	1.698	178.557	3.34021	1.85567	2.15939	4.01506
18	20	2	160	52	51	114	20.3125	6	480	1.33333	0.833333	119	1.3329	1.80414	0.833062	0.6664	0.9018	0.4165	40.4883	2.46392	19.3964	6.15269	59.8847	1.97964	0.9255	177.395	3.08991	1.71662	1.59777	3.31439
19	19	2	157	53	60	108	21.5019	6	396	1.13889	0.725407	115	1.2101	2.60947	0.770764	0.605	1.3863	0.38535	40.2353	2.70832	19.5294	8.39452	59.7647	2.50984	0.4706	179.308	2.0508	1.13933	1.42523	2.56457
20	24	1	184	85	81.3	125	25.1063	14	3200	1.47222	0.800121	105	1.6602	1.36508	0.902283	0.8301	0.7697	0.451141	39.9727	2.29307	20.6344	5.79033	60.6071	2.14364	1.4611	179.605	1.74908	0.971711	1.31441	2.28612
21	20	2	161	42	58	110	16.2031	3	198	0.944444	0.586611	104	1.0782	3.44458	0.669689	0.5391	1.9663	0.334845	38.3717	6.25748	22.1573	11.4211	60.529	3.98355	2.8246	179.376	4.70796	2.61553	3.30935	5.92488
22	19	2	162	54	58	110	20.5761	5	330	1	0.617284	95	1.2565	1.9154	0.775617	0.6283	1.2033	0.38784	39.8962	4.57462	20.1038	16.1492	60	4.68167	0.2119	177.91	4.32767	2.40426	2.49787	4.90213
23	20	2	161	44.3	63	108	17.0904	4	792	1	0.621118	99	1.2092	1.4259	0.751056	0.6046	0.8621	0.375528	38.0928	3.24392	23.4768	7.1905	61.5696	2.07684	0.8822	181.492	2.39939	1.33299	1.4528	2.78579
24	22	1	167	60	73	117	21.5139	10	3560	1.13889	0.681969	98	1.3743	2.81199	0.822934	0.6871	1.6966	0.411437	39.3128	4.95055	20.5974	11.599	59.9102	3.83908	1.957	179.45	3.42591	1.90328	2.44368	4.34696
25	19	2	163	51	68	107	19.1953	1	0	1.11111	0.681663	116	1.1415	3.30974	0.700307	0.5708	1.7002	0.350184	38.3367	4.4983	22.5751	8.19044	60.9119	3.50555	1.8652	177.552	3.37083	1.87268	2.05352	3.92621
26	19	2	160	56	63	116	21.875	4	396	1.11111	0.694444	105	1.2534	2.28691	0.783375	0.6267	1.2899	0.391688	38.5271	3.46977	23.7129	8.74756	62.24	3.49936	2.0112	180.358	3.28151	1.82306	2.26913	4.09219
27	19	2	167	53	71	116	19.0039	10	4410	1.13889	0.681969	100	1.3527	1.33137	0.81	0.6764	0.7907	0.40503	40.0687	3.66795	20.8763	6.19506	60.945	1.98392	2.5626	177.504	2.99333	1.66296	1.54607	3.20903
28	19	2	167	65	76	116	23.3067	3	377	1.33333	0.798403	107	1.4808	2.14509	0.886707	0.7404	1.1912	0.443353	40.5708	4.4251	19.0792	5.85402	59.65	2.87443	0.5459	182.774	3.56925	1.98292	1.75888	3.7418
29	25	1	190	82	83	124	22.7147	10	2160	1.33333	0.701754	107	1.4833	1.3849	0.780684	0.7416	0.7704	0.390316	40.8073	2.14692	18.8942	6.2109	59.7015	1.85305	1.2547	180.115	1.5848	0.880444	1.22729	2.10774
30	24	1	180	82	86	129	25.3086	9	3870	1.13889	0.632716	98	1.3894	1.73081	0.771889	0.6947	1.0557	0.385944	37.9952	3.85496	24.5731	8.3685	62.5683	2.79375	1.4943	178.472	2.45415	1.36342	1.48693	2.85035
31	23	2	160	70	71	120	27.3437	4	792	0.944444	0.590278	90	1.257	2.38031	0.785625	0.6285	1.5841	0.392812	38.4051	6.1622	22.4214	6.08437	60.8265	4.29221	1.9811	180.06	3.62213	2.01229	2.55748	4.56977
32	20	2	162	60	71	112	22.8624	10	933	1.05556	0.651578	101	1.2497	1.82063	0.77142	0.6248	1.0777	0.385679	38.4761	3.48554	22.2203	7.39774	60.6964	2.32996	2.0852	180.179	2.55819	1.42122	1.78421	3.20543
33	20	2	157	60	63	126	24.3418	2	1584	1.33333	0.849257	118	1.3416	1.74911	0.854522	0.6708	0.88	0.427261	38.9479	2.5434	21.8814	6.08965	60.8293	2.39901	0.647	174.961	5.03882	2.79934	1.38486	4.18421
34	20	2	168	55	71	102	19.487	9	7992	1.33333	0.793651	113	1.4093	1.11542	0.838869	0.7046	0.5895	0.419405	40.7839	2.00275	18.8039	4.50173	59.5878	1.56945	0.9155	181.186	1.85372	1.02984	1.07639	2.10624
35	19	2	163	63	66	127	23.7118	2	1188	1.05556	0.64758	100	1.263	2.30627	0.774847	0.6315	1.3797	0.387423	39.9113	5.12562	19.751	12.3467	59.6623	3.8433	1.0627	178.853	4.38622	2.43679	2.86837	5.30516
36	19	2	162	56	60	110	21.3382	2	720	1.27778	0.788752	103	1.4697	1.66478	0.907222	0.7348	0.9574	0.45358	38.9533	3.00847	20.4739	9.59026	59.4272	2.51198	4.0735	173.363	6.69744	3.7208	1.78206	5.50286
37	19	2	164	58	63	110	21.5645	5	792	1.08333	0.660569	102	1.2625	1.42773	0.769817	0.6313	0.8319	0.384939	37.7381	3.02082	24.2149	6.1966	61.953	1.90983	0.8152	180.528	2.30978	1.28321	1.60824	2.89145
38	19	1	184	69	78	135	20.3804	8	1752	1	0.543478	96	1.3275	2.51962	0.721467	0.6638	1.6724	0.360761	40.678	3.01072	19.3974	7.62473	60.0753	3.40623	1.8692	175.185	4.81548	2.67527	0.915838	3.5911
39	19	2	166	58	63	96	21.048	5	330	1.13889	0.686078	108	1.2622	1.67884	0.760361	0.6311	0.9303	0.380181	38.5427	2.68481	22.7102	5.59176	61.253	2.25736	0.5286	181.488	2.51403	1.39668	1.47709	2.87377
40	19	2	153	55	60	115	23.4952	10	1920	1.13889	0.744372	100	1.3523	1.28207	0.883856	0.6761	0.7611	0.441895	38.8965	3.18795	21.9835	7.81131	60.88	1.81767	0.5728	180.69	2.17057	1.20587	1.53053	2.7364
41	19	2	166	55	60	115	19.9594	5	412.5	1	0.60241	108	1.0987	4.5664	0.661867	0.5493	2.5086	0.330904	38.056	6.47808	21.8959	7.65303	59.9519	5.83268	5.1758	172.553	7.63895	4.24386	2.46751	6.71138
42	19	2	167	61	77	120	21.8724	4	1950	1.11111	0.665336	108	1.2283	3.5779	0.735509	0.6142	1.9776	0.367784	39.3924	5.32412	21.659	7.2538	61.0514	3.86592	1.1329	180.27	2.9641	1.64672	1.99451	3.64124
43	19	2	159	53	60	93	20.9644	7	4158	1.25	0.786164	115	1.304	1.95188	0.820126	0.652	1.0181	0.410063	41.3051	2.65512	17.2385	9.12318	58.5436	1.91601	0.3658	180.328	2.85102	1.5839	2.11332	3.69722
44	19	2	163	56	75	115	21.0772	2	198	1.02778	0.630539	90	1.3541	2.26046	0.830736	0.677	1.4891	0.415337	37.9852	4.19848	24.9439	6.97485	62.9291	3.61439	2.4363	177.695	3.97176	2.20653	2.18169	4.38822
45	20	2	166	60	66	93	21.7738	6	1032	1.13889	0.686078	105	1.2861	1.56157	0.774759	0.643	0.8817	0.387349	41.0422	2.18361	16.9108	5.94295	57.953	1.86634	2.4187	177.314	2.99946	1.66637	1.39287	3.05923
46	20	2	161	68	66	105	26.2336	5	318	0.944444	0.586611	101	1.1076	1.54458	0.68795	0.5538	0.9058	0.343975	38.2333	3.71221	22.2715	8.50235	60.5048	2.31287	3.2473	179.815	2.27373	1.26318	1.55357	2.81675
47	19	1	188	80	81	116	22.6347	5	1032	1.27778	0.679669	100	1.5242	1.83203	0.810745	0.7621	1.0927	0.405372	40.3764	3.01661	20.2908	8.44718	60.6672	2.37113	2.6187	178.546	2.62443	1.45802	1.60485	3.06287
48	19	2	159	54.3	66	111	21.4786	7	2772	1.27778	0.803634	106	1.4409	1.49223	0.906226	0.7205	0.8413	0.453145	39.7681	2.33328	20.4297	5.4269	60.1978	2.27251	0.0857	179.082	2.46042	1.3669	1.68746	3.05436
49	20	2	161	53	71	104	20.4467	8	2220	1.13889	0.707384	119	1.1451	1.38645	0.711242	0.5725	0.697	0.35559	38.857	2.67468	22.4545	4.93353	61.3115	1.89361	0.4348	179.18	2.52153	1.40085	1.69968	3.10053
50	21	2	157	47	68	120	19.0677	14	2826	1	0.636943	104	1.1404	1.85374	0.726369	0.5702	1.057	0.363185	38.8927	3.08978	22.4553	5.51273	61.348	2.71924	0.6957	180.053	2.43055	1.35031	1.77789	3.1282
51	20	2	163	55	71	120	20.7008	9	2880	1.13889	0.698705	103	1.3254	1.36292	0.813129	0.6627	0.793	0.406564	39.6116	3.24274	20.2784	5.49156	59.89	2.31959	1.3525	181.13	2.94488	1.63604	1.95625	3.5923
52	19	1	165	87	86	138	31.9559	4	297	0.944444	0.572391	94	1.2005	2.98534	0.727576	0.6002	1.8975	0.363758	38.0366	6.65149	23.0546	14.3824	61.0912	4.8295	2.2673	177.219	4.79546	2.66414	3.11052	5.77466
53	19	2	170	56	68	97	19.3772	15	5040	1.13889	0.669935	109	1.2502	1.87816	0.735412	0.6251	1.0309	0.367706	40.2372	3.76244	20.0928	9.29437	60.33	2.80043	1.3939	177.725	2.94316	1.63509	1.71382	3.34891
54	19	2	160	60	73.6	108	23.4375	4	674	1.13889	0.711806	105	1.2925	1.02303	0.807812	0.6463	0.5805	0.403937	37.6814	2.55245	23.8424	5.08044	61.5238	1.59987	2.0904	179.418	1.67958	0.9331	1.20351	2.13661
55	19	2	161	53	60	98	20.4467	4	396	1.08333	0.672878	102	1.271	2.10464	0.789441	0.6355	1.2347	0.39472	39.3113	4.33616	21.9059	10.9272	61.2172	3.3587	1.3534	180.902	2.85104	1.58391	2.4229	4.00681
56	19	2	154	54	60	107	22.7694	5	990	1.27778	0.829726	125	1.2213	1.41308	0.793052	0.6107	0.6753	0.396558	40.3645	2.15932	19.4904	5.46987	59.8549	1.59168	0.545	178.723	2.12236	1.17909	1.32948	2.50857
57	19	2	160	62	66	125	24.2187	15	2400	0.611111	0.381944	86	0.8446	2.20216	0.527875	0.4223	1.5218	0.263937	34.4703	5.83053	30.0775	8.7105	64.5478	3.38974	2.8088	180.975	2.70012	1.50007	1.70556	3.20563
58	21	2	160	45	66	101	17.5781	7	2910	1.05556	0.659722	100	1.243	4.43615	0.776875	0.6215	2.6119	0.388437	39.8787	7.42777	20.7106	15.3873	60.5893	5.68368	1.3652	176.8	4.60319	2.55733	2.55665	5.11398
59	20	2	162	49	57	101	18.6709	5	480	1.33333	0.823045	123	1.3333	1.4142	0.823025	0.6667	0.7071	0.411543	42.6667	2.92312	14.6667	6.42817	57.3333	0.82221	0.5831	178.681	2.22834	1.23797	1.08956	2.32753
60	19	2	154	46.4	66	101	19.5649	11	2240	1.13889	0.739538	104	1.2999	2.13919	0.844091	0.6499	1.2208	0.422013	40.7318	4.22078	18.7597	7.47773	59.4915	2.62643	0.5498	178.962	2.54386	1.41326	1.67079	3.08405
61	19	2	157	57	68	107	23.1247	3	198	1	0.636943	102	1.163	1.15684	0.740764	0.5815	0.6727	0.370382	37.8332	2.74679	24.1788	4.0217	62.012	2.03057	0.178	177.03	3.46185	1.92325	1.62558	3.54883
62	24	1	177	77	73	120	24.5779	6	480	1.52778	0.863151	110	1.6542	1.54359	0.934576	0.8271	0.8356	0.467288	40.26	2.80849	18.471	6.67154	58.731	1.65534	2.4755	180.213	2.12469	1.18038	1.45231	2.63269
63	21	2	158	50	57	98	20.0288	5	480	1.13889	0.720816	104	1.3033	1.72404	0.824873	0.6516	0.9865	0.412405	39.085	3.12652	21.2132	10.5646	60.2981	2.74768	1.5659	177.644	2.78282	1.54601	1.52799	3.07401
64	24	1	175	90	86	116	29.3878	5	424	1.13889	0.650794	107	1.2683	1.54155	0.724743	0.6341	0.8583	0.362343	37.3263	2.29865	22.8736	6.61155	60.1999	1.85266	6.417	173.726	6.45443	3.58579	1.80662	5.39241
65	19	1	170	78	73	119	26.9896	7	1386	1.33333	0.784314	112	1.4223	2.23313	0.836647	0.7112	1.1911	0.418353	38.9978	2.99837	22.1578	5.92297	61.1556	2.58946	0.3941	180.507	1.87821	1.04345	1.38435	2.4278
66	20	2	170	72	76	119	24.9135	11	2160	1.05556	0.620915	101	1.2468	2.0505	0.733412	0.6234	1.211	0.366706	37.2333	3.70179	24.9746	6.11181	62.2079	2.51592	1.4895	177.685	3.10482	1.7249	1.55928	3.28418
67	22	2	166	55	68	107	19.9594	3	594	1.13889	0.686078	97	1.3925	1.90894	0.838855	0.6963	1.167	0.419458	40.1431	3.00101	19.4752	6.68286	59.6183	2.47474	0.5925	176.914	3.83337	2.12965	1.94036	4.07001
68	22	2	162	61	63	94	23.2434	8	1230	1	0.617284	104	1.1463	1.97697	0.707593	0.5731	1.1331	0.353765	38.505	4.98688	22.2374	6.38294	60.7424	2.89699	1.9358	176.807	4.31655	2.39808	2.428	4.82608
69	22	2	160	49	60	89	19.1406	8	1680	1.13889	0.711806	98	1.3894	1.6981	0.868375	0.6947	1.0358	0.434187	39.737	2.76568	20.6455	6.60725	60.3825	2.53732	0.3013	179.567	2.08875	1.16042	1.49439	2.65481
70	19	2	159	48	57	98	18.9866	4	528	0.888889	0.55905	102	1.0404	3.7862	0.65434	0.5202	2.2158	0.32717	38.6364	5.5339	23.6842	13.083	62.3206	4.79681	2.508	176.786	5.07324	2.81847	2.8636	5.68206
71	21	2	158	54	66	101	21.6311	13	2400	1.25	0.791139	109	1.366	1.38012	0.864557	0.683	0.7541	0.432278	38.5019	2.38949	22.7589	5.67558	61.2608	2.11718	0.6143	179.656	1.73896	0.966089	1.25025	2.21634
72	19	2	157	55	60	92	22.3133	3	594	1.33333	0.849257	116	1.3726	1.43753	0.874268	0.6863	0.74	0.437134	40.6101	2.8222	18.7628	5.83495	59.3729	1.57968	0.042	178.952	2.03037	1.12798	1.44769	2.57567
73	20	2	166	60	63	103	21.7738	5	1980	1.25	0.753012	111	1.3405	1.51893	0.80753	0.6702	0.8144	0.403735	39.5558	2.95962	20.5154	5.57727	60.0712	1.92288	0.9386	180.976	2.13469	1.18594	1.31852	2.50446
74	19	1	178	92	73	122	29.0367	4	594	1.38889	0.780275	113	1.4653	1.07478	0.823202	0.7326	0.5669	0.411573	39.1672	2.16355	21.0054	6.41121	60.1726	1.53824	1.6714	179.637	1.58505	0.880583	1.18734	2.06793
75	19	1	175	83	73	119	27.102	13	2826	1.33333	0.761905	100	1.591	1.93324	0.909143	0.7955	1.1535	0.454571	40.4823	4.38513	21.5153	6.73149	61.9976	2.88705	6.3216	177.379	3.17237	1.76243	1.90575	3.66818
76	20	2	155	50	53	115	20.8117	7	3690	1	0.645161	112	1.112	2.08201	0.717419	0.556	1.1576	0.35871	38.8489	2.52208	21.4029	7.47562	60.2518	3.92752	2.2884	181.298	1.95838	1.08799	1.05481	2.1428
77	23	2	162	58	63	104	22.1003	12	4560	1	0.617284	99	1.1967	1.04596	0.738704	0.5984	0.6259	0.369383	38.8813	2.32965	22.3568	4.56595	61.2381	1.64963	0.3075	181.139	1.62749	0.904161	0.913409	1.81757
78	29	1	183	96	98	140	28.6661	6	1440	1.33333	0.728597	110	1.4427	1.02758	0.788361	0.7214	0.5559	0.394208	38.9868	1.91655	21.1535	4.69804	60.1403	1.68888	2.2141	178.424	1.8815	1.04528	1.02411	2.06939
79	23	2	175	75	85	113	24.4898	21	39060	1.33333	0.761905	102	1.5579	1.59065	0.890229	0.7789	0.9293	0.445086	40.2431	2.65263	19.6166	8.99493	59.8596	2.20132	0.2555	179.384	2.08658	1.15921	1.42538	2.58459
80	19	2	160	53	60	112	20.7031	6	1350	1	0.625	117	1.0209	1.83054	0.638062	0.5104	0.9344	0.319	37.6794	3.35037	25.3504	6.38925	63.0299	2.61114	1.9005	177.842	3.26335	1.81297	1.97225	3.78522
81	19	2	165	71	63	123	26.079	6	1350	1	0.606061	96	1.2496	1.48536	0.757333	0.6248	0.928	0.378667	39.0261	2.80761	22.7141	5.49086	61.7402	1.94768	1.9829	178.835	2.20447	1.22471	1.29203	2.51674
82	19	2	159	59	60	98	23.3377	3	960	1.13889	0.716282	99	1.3639	2.71252	0.857799	0.6819	1.6242	0.428868	39.4683	4.05566	20.2795	10.8218	59.7478	3.7511	1.9667	177.492	3.12836	1.73798	1.63473	3.3727
83	21	2	153	48	66	120	20.5049	7	777	1.05556	0.689906	105	1.1932	2.37864	0.779869	0.5966	1.3444	0.389935	40.0136	4.31803	19.0031	14.9018	59.0167	3.19316	2.3946	179.04	3.7496	2.08311	2.90991	4.99302
84	22	2	155	55	55	102	22.8928	0	0	1.05556	0.681004	120	1.0536	2.40846	0.679742	0.5268	1.202	0.339871	38.3936	4.13741	23.858	9.01542	62.2517	2.56909	1.695	179.503	3.55786	1.97659	2.66663	4.64322
85	19	2	155	50	66	94	20.8117	9	1440	1.27778	0.824373	116	1.3166	1.28508	0.849419	0.6583	0.662	0.42471	40.1839	2.17948	18.3722	5.08377	58.5561	1.87444	3.0355	183.765	3.94417	2.19121	1.44419	3.6354
86	19	2	160	56	63	98	21.875	3	594	1.13889	0.711806	109	1.2528	1.7408	0.783	0.6264	0.9574	0.3915	36.6835	2.68322	24.798	8.11799	61.4815	2.76978	4.8812	174.25	5.75008	3.19449	1.75498	4.94947
87	21	2	166	64	66	112	23.2254	0	0	1.33333	0.803213	112	1.4194	1.43099	0.85506	0.7097	0.7617	0.42753	38.8898	1.93675	20.7173	4.15933	59.6072	1.45972	3.7919	175.983	4.07924	2.26624	1.49337	3.75962
88	19	1	179	76	78	112	23.7196	10	1920	1.05556	0.589696	95	1.3271	1.69496	0.741397	0.6635	1.0654	0.37067	37.8575	3.72212	24.3019	9.21327	62.1594	2.96785	0.0447	181.154	2.24802	1.2489	1.40467	2.65357
89	19	2	162	67	68	119	25.5296	4	480	1.13889	0.703018	107	1.2713	2.04604	0.784753	0.6356	1.1419	0.392346	39.6214	3.31235	22.211	8.17433	61.8323	3.0214	3.7379	177.989	2.61812	1.45451	1.41908	2.87359
90	19	2	162	61	66	112	23.2434	9	480	1.13889	0.703018	111	1.2211	1.65598	0.753765	0.6105	0.8877	0.376852	39.1894	3.42312	21.6042	7.58093	60.7936	2.6261	0.0433	178.437	2.78134	1.54519	1.85151	3.3967
91	19	2	161	56	63	115	21.6041	10	3252	1.22222	0.759144	110	1.327	1.1569	0.824224	0.6635	0.6281	0.412112	39.7919	2.33842	19.751	6.43866	59.5429	1.5886	1.6579	176.292	3.83148	2.1286	1.46406	3.59266
92	19	1	192	140	93	126	37.9774	21	10080	1	0.520833	97	1.29	1.97636	0.671875	0.645	1.2748	0.335938	40.6977	1.22857	19.9612	8.94435	60.6589	2.43822	3.3902	181.638	4.47269	2.48483	2.53637	5.0212
93	19	2	155	73	73	110	30.385	12	5760	1	0.645161	97	1.2317	1.39441	0.794645	0.6159	0.8587	0.397355	37.4849	2.82327	24.7711	4.98767	62.256	1.78762	0.6743	179.332	1.70615	0.947861	1.11972	2.06758
94	19	2	148	45	63	111	20.5442	3	198	1	0.675676	97	1.2306	1.60312	0.831486	0.6153	0.9864	0.415743	38.8861	3.52105	22.0586	9.11345	60.9446	3.17748	0.4344	180.21	2.28457	1.26921	1.65785	2.92705
95	19	2	155	48	52	103	19.9792	19	7440	1.13889	0.734767	118	1.1958	1.78178	0.771484	0.5979	0.9354	0.385742	41.1905	2.01309	19.0476	13.3849	60.2381	2.9639	3.5298	179.58	2.15141	1.19523	1.24821	2.44343
96	19	2	156	44	52	92	18.0802	14	5040	1.13889	0.730057	121	1.1002	2.22987	0.705256	0.5501	1.077	0.352628	40.3727	1.56665	17.3913	7.62853	57.764	2.76989	4.512	177.401	2.59898	1.44388	0.84322	2.2871
97	20	2	165	67	63	104	24.6097	8	2772	1.22222	0.740741	118	1.2387	2.00335	0.750727	0.6193	1.0152	0.375333	40.4389	2.92194	18.4416	5.97454	58.8806	2.51084	1.6821	176.047	4.25542	2.36412	1.80343	4.16755
98	19	1	169	60	66	121	21.0077	5	990	1.13889	0.673899	111	1.2955	1.44123	0.766568	0.6477	0.8197	0.383254	39.1209	2.85781	19.1209	14.9648	58.2418	3.29712	5.6414	176.819	3.1808	1.76711	1.14252	2.90963
99	22	2	158	46	64	120	18.4265	13	5652	1.13889	0.720816	98	1.3845	2.1693	0.876266	0.6922	1.3186	0.438101	40.4113	5.86074	18.9203	8.00093	59.3316	4.1231	0.6341	180.317	3.77718	2.09843	2.53381	4.63224
100	20	2	159	56	66	100	22.151	6	390	1.13889	0.716282	110	1.2334	1.61537	0.775723	0.6167	0.8747	0.387862	39.4323	2.61131	21.6826	6.00297	61.1149	2.22826	1.4154	179.607	1.96092	1.0894	1.36315	2.45255
101	20	2	162	57	60	95	21.7193	7	2772	1.13889	0.703018	118	1.1572	2.31855	0.714321	0.5786	1.1779	0.35716	39.1312	3.49721	21.6019	7.70904	60.7331	2.66576	0.3463	179.414	1.926	1.07	1.35654	2.42654
102	20	2	169	59	63	110	20.6575	8	480	1.33333	0.788955	111	1.4756	1.70376	0.873136	0.7378	0.9428	0.436568	42.7711	1.10215	15.3614	9.20619	58.1325	2.92384	2.1353	179.479	1.62189	0.90105	1.12563	2.02668
103	22	2	165	65	60	98	23.8751	7	3210	1.08333	0.656566	121	1.0665	2.21322	0.646364	0.5333	1.0894	0.323212	39.5971	4.57584	20.992	8.98247	60.5891	2.23126	0.4714	179.043	2.84754	1.58197	2.06753	3.64949
104	21	2	161	52	60	99	20.061	5	2970	1.33333	0.828157	115	1.3881	1.30593	0.862174	0.694	0.6798	0.431056	41.5066	1.95342	17.2733	5.98785	58.7799	1.78684	0.6926	181.24	2.21423	1.23013	1.4817	2.71183
105	29	2	163	63	80	93	23.7118	17	21600	1.13889	0.698705	101	1.3453	1.81286	0.825337	0.6726	1.0707	0.412638	39.3498	3.53013	20.5554	11.0526	59.9052	3.0151	1.8756	179.099	2.43469	1.35261	1.59481	2.94742
106	24	2	163	68	85	124	25.5937	21	39060	1.05556	0.64758	98	1.2917	1.5255	0.792454	0.6459	0.9333	0.396258	37.9128	3.2187	24.3446	5.43118	62.2574	2.33354	0.45	178.924	2.60203	1.44557	1.68639	3.13196
107	21	2	157	57	80	110	23.1247	17	36846	0.888889	0.566171	89	1.1874	1.83537	0.756306	0.5937	1.2259	0.378153	38.0571	4.5663	24.5822	9.6875	62.6393	3.71971	1.849	179.488	2.83569	1.57538	2.09454	3.66992
108	21	2	157	61	80	109	24.7475	14	12000	0.888889	0.566171	92	1.1479	1.41005	0.731146	0.5739	0.9104	0.365541	36.603	2.47056	25.1936	6.4056	61.7966	2.30369	4.2795	177.874	2.87763	1.59868	1.63774	3.23642
109	21	2	158	56	72	97	22.4323	13	2880	1	0.632911	101	1.1746	1.35374	0.743418	0.5873	0.795	0.371709	37.9533	3.80336	23.9401	5.25979	61.8934	2.22124	0.403	181.743	2.72182	1.51212	1.69141	3.20353
110	23	2	170	56	69	97	19.3772	17	24786	1.13889	0.669935	111	1.2254	1.04252	0.720824	0.6127	0.5608	0.360412	40.3853	2.49051	19.7364	4.09497	60.1217	1.58179	1.2632	176.447	3.55307	1.97393	1.00039	2.97431
111	19	2	161	55	61	115	21.2183	6	1188	1.38889	0.862664	129	1.2839	2.74394	0.797453	0.6419	1.2682	0.398696	40.7877	3.26299	17.4611	9.32645	58.2488	2.73499	2.3347	179.33	2.43877	1.35487	1.7048	3.05967
112	19	1	169	72	80	132	25.2092	10	3840	1.13889	0.673899	106	1.2771	2.14938	0.75568	0.6385	1.2051	0.377811	38.9127	4.33637	22.1917	5.4944	61.1044	3.32758	0	180.691	2.74575	1.52542	2.06425	3.58967
113	20	1	176	67	78	121	21.6296	6	396	1.13889	0.647096	104	1.3093	1.3668	0.74392	0.6546	0.7857	0.371932	39.2461	2.8385	21.3201	5.67821	60.5663	1.90535	0.4769	177.699	2.91817	1.62121	1.74004	3.36125
114	19	1	168	60	63	95	21.2585	9	2430	1.13889	0.67791	110	1.2304	1.78101	0.732381	0.6152	0.9621	0.36619	38.807	2.52145	21.7861	5.77341	60.5931	2.17071	1.5341	181.352	1.97194	1.09552	1.08908	2.1846
115	22	2	167	65	85	110	23.3067	6	2376	1.33333	0.798403	115	1.374	1.34097	0.822754	0.687	0.6909	0.411377	39.5131	1.99757	19.4246	5.66344	58.9377	1.72708	3.8458	177.494	2.99738	1.66521	1.43622	3.10143
116	19	2	161	48	69	102	18.5178	13	2826	1.13889	0.707384	108	1.2644	1.82256	0.785342	0.6322	1.0117	0.392671	39.8878	3.62417	20.4113	9.97928	60.2991	2.50402	0.4698	181.321	2.41647	1.34248	1.71545	3.05793
117	22	1	170	70	81	113	24.2215	8	480	1.27778	0.751634	119	1.2873	1.58095	0.757235	0.6436	0.7963	0.378588	40.4073	2.4753	20.6401	7.01305	61.0474	1.85659	3.7308	176.281	3.89992	2.16662	1.45375	3.62037
118	19	1	178	58	66	122	18.3058	11	5520	1.33333	0.749064	114	1.4029	1.53155	0.788146	0.7014	0.8058	0.394045	40.1731	2.76279	19.1276	6.09538	59.3007	1.73607	1.3012	176.513	3.78738	2.1041	1.43557	3.53967
119	20	2	153	53	66	108	22.6409	5	872	1.25	0.816993	108	1.3734	1.28759	0.897647	0.6867	0.7074	0.448824	40.9754	2.03854	17.5339	4.97322	58.5094	1.7686	1.2495	179.163	1.70147	0.945261	1.10619	2.05145
120	28	2	168	55	60	94	19.487	12	6798	1.30556	0.777116	106	1.468	1.82446	0.87381	0.734	1.0257	0.436905	39.268	3.43791	19.9247	9.14192	59.1927	3.06203	3.845	177.425	3.31308	1.8406	1.67458	3.51518
121	21	2	158	49	70	106	19.6283	8	1668	1.11111	0.703235	108	1.2174	2.19664	0.770506	0.6087	1.2034	0.385253	40.8989	3.25828	19.5454	7.26514	60.4443	2.48195	3.403	175.864	4.2531	2.36283	1.90874	4.27158
122	21	2	165	53	72.1	111	19.4674	10	2346	1.33333	0.808081	108	1.4805	1.49432	0.897273	0.7403	0.8297	0.448667	41.8012	2.5638	15.2761	7.51893	57.0773	1.96173	2.6476	179.357	1.93028	1.07238	1.28581	2.35819
123	21	2	156	58	71.1	114	23.833	4	1188	1.13889	0.730057	106	1.2863	1.31572	0.824551	0.6431	0.743	0.412244	39.5879	2.34137	20.8071	5.03194	60.395	2.11292	0.043	180.091	2.23611	1.24228	1.53637	2.77865
124	23	1	183	96	86	112	28.6661	11	3252	1.33333	0.728597	98	1.6192	1.06181	0.884809	0.8096	0.6447	0.442404	39.1834	2.6478	21.393	7.54265	60.5764	2.01927	0.6111	177.619	2.56589	1.42549	1.22321	2.64871
125	22	1	175	67	80	98	21.8776	12	7038	1	0.571429	110	1.0907	1.82387	0.623257	0.5454	0.9947	0.311657	37.8608	4.02263	23.5314	8.65524	61.3922	3.00608	1.9539	178.578	2.58013	1.43341	1.9513	3.38471
126	21	2	147	40	52	98	18.5108	9	1470	1	0.680272	109	1.0904	2.36106	0.741769	0.5452	1.2873	0.370884	38.2473	4.10722	23.4035	9.22084	61.6508	3.29874	0.2661	178.948	2.82391	1.56884	1.83328	3.40212
127	20	2	154	44	66	104	18.5529	7	490	1	0.649351	100	1.1922	1.67984	0.774156	0.5961	1.0014	0.387078	38.3773	2.95591	23.177	8.57143	61.5543	2.7228	0.2183	177.751	3.46841	1.92689	1.92777	3.85466
128	19	1	170	93	90	126	32.1799	7	6930	1.33333	0.784314	125	1.2746	1.37368	0.749765	0.6373	0.6566	0.374882	40.2902	2.66516	20.4657	6.11951	60.7559	1.68	2.6306	179.671	2.09559	1.16422	1.59856	2.76277
129	19	1	174	72	76	130	23.7812	9	4860	1.13889	0.654534	115	1.1797	1.45739	0.677989	0.5898	0.7548	0.338966	39.2615	3.54902	20.1728	8.8426	59.4343	3.22978	3.2679	175.781	4.58191	2.54551	1.87784	4.42334
130	19	1	185	68	76	130	19.8685	7	990	1.08333	0.585586	104	1.2446	3.74733	0.672757	0.6223	2.1526	0.336378	40.2287	6.29078	19.406	11.8695	59.6347	4.67697	0.3388	177.392	3.79615	2.10897	2.16284	4.27181
131	19	1	170	66	82	119	22.8374	8	960	1.13889	0.669935	98	1.3918	1.55762	0.818706	0.6959	0.9517	0.409353	38.476	2.67855	22.673	5.83161	61.149	2.1307	0.97	179.209	1.96313	1.09063	1.431	2.52163
132	22	2	160	55	71	106	21.4844	12	5616	1.22222	0.763889	107	1.3585	1.09697	0.849062	0.6793	0.6096	0.424563	41.7756	2.25467	17.1448	7.9651	58.9204	1.66886	1.68	178.285	2.1422	1.19011	1.18086	2.37097
133	22	1	181	73	73	123	22.2826	9	1440	1.25	0.690608	107	1.3896	1.35057	0.767735	0.6948	0.7507	0.383867	41.5818	2.45612	17.3625	9.19798	58.9443	2.02089	1.2734	178.624	2.40874	1.33819	1.54423	2.88242
134	20	1	178	80	85	137	25.2493	16	3600	1.11111	0.62422	94	1.413	2.04991	0.79382	0.7065	1.3034	0.39691	38.5983	4.94607	22.3419	7.67213	60.9402	3.05562	1.1887	178.585	2.82361	1.56867	1.98202	3.55069
135	19	1	178	65.4	81	131	20.6413	7	1908	1.13889	0.639825	99	1.3759	1.9313	0.772978	0.688	1.1666	0.386517	40.0069	4.54447	18.1238	10.8167	58.1307	3.08615	4.4965	173.811	6.36893	3.53829	2.1524	5.69069
136	22	1	179	75	81	130	23.4075	8	3420	1.38889	0.775916	108	1.537	2.01639	0.858659	0.7685	1.1157	0.42933	40.3581	3.75761	20.0682	5.06323	60.4263	2.55237	1.8426	179.437	1.59335	0.885194	1.12787	2.01306
137	25	2	171	61	71	112	20.8611	4	1440	0.888889	0.519818	91	1.2178	3.89669	0.712164	0.6089	2.6693	0.356082	37.5912	5.7979	20.9854	12.3229	58.5766	5.95989	9.2831	169.936	10.0639	5.59106	0.792251	6.38331
138	19	2	161	69	81	116	26.6193	1	0	1.05556	0.655625	89	1.4221	1.98872	0.883292	0.711	1.3396	0.441615	38.6328	4.49903	21.4397	6.6125	60.0725	3.45083	3.4353	176.59	4.14315	2.30175	2.02864	4.33039
139	20	2	158	59	68	117	23.634	13	6318	1.05556	0.668073	109	1.1621	1.96441	0.735506	0.581	1.0813	0.367722	39.3272	3.93417	20.7738	5.86267	60.1009	2.63573	1.4438	179.425	2.93257	1.62921	2.00124	3.63045
140	19	2	159	49	67	128	19.3821	7	1440	1.05556	0.663871	102	1.2329	2.09724	0.775409	0.6164	1.2247	0.387673	39.3664	4.8328	20.4623	12.6403	59.8288	3.02045	2.0238	178.661	4.30783	2.39324	2.97094	5.36418
141	22	1	175	74	73	125	24.1633	9	480	1.33333	0.761905	106	1.5041	1.68584	0.859486	0.7521	0.9509	0.429771	39.6352	3.36822	21.7866	9.91619	61.4218	2.75293	2.7029	175.938	4.37078	2.42821	1.70401	4.13222
142	22	1	175	80	71	120	26.1224	5	577.5	1.05556	0.603175	96	1.3057	3.71008	0.746114	0.6529	2.2946	0.373086	38.3901	6.14716	23.3402	7.32127	61.7303	5.07271	0.3141	179.083	2.42089	1.34494	1.72306	3.06799
143	20	2	162	51	71	106	19.433	4	480	0.944444	0.58299	102	1.1005	2.35478	0.679321	0.5502	1.372	0.33963	39.1177	5.36458	22.966	7.15797	62.0838	3.35724	3.1416	177.924	3.17704	1.76502	2.06137	3.8264
144	20	2	157	43	61	116	17.4449	4	600	1	0.636943	106	1.1283	1.73571	0.718662	0.5641	0.9792	0.359299	38.6569	3.44673	22.3453	6.98491	61.0022	2.52565	0.878	178.61	2.18457	1.21365	1.30076	2.51441
145	22	2	167	50	69	105	17.9282	8	8556	1.08333	0.648703	98	1.3192	1.68662	0.78994	0.6596	1.0269	0.39497	40.8554	3.1401	18.3405	10.9239	59.1959	3.00291	0.1257	179.243	3.10497	1.72498	2.01616	3.74114
146	19	1	172	69	63	119	23.3234	12	4920	1.33333	0.775194	126	1.2716	1.55559	0.739302	0.6358	0.7418	0.369651	41.451	2.15411	17.6222	6.82491	59.0732	1.54859	1.2729	180.017	2.58607	1.43671	1.70938	3.14609
147	21	2	159	63	78	92	24.9199	12	2586	1.44444	0.908456	111	1.5643	1.14653	0.983836	0.7821	0.6209	0.491887	40.065	2.17047	18.9466	6.64077	59.0116	1.57308	2.3209	179.185	2.08363	1.15757	1.34371	2.50128
148	21	2	163	57	70	105	21.4536	8	1626	1.33333	0.817996	108	1.4803	1.49993	0.90816	0.7401	0.8327	0.454049	40.7376	3.32567	17.6581	5.95874	58.3956	2.32226	2.1053	177.304	3.30575	1.83653	1.86776	3.70429
149	21	2	166	66	73	100	23.9512	9	3570	1	0.60241	91	1.3182	4.03459	0.794096	0.6591	2.6592	0.397048	39.0517	9.60445	21.7414	24.2583	60.7931	5.79013	0.1722	181.765	7.26048	4.0336	4.92676	8.96036
150	20	1	170	75	83	133	25.9516	14	7278	1.02778	0.604575	92	1.3361	2.03852	0.785941	0.6681	1.325	0.393	38.6325	3.40309	21.5385	10.5876	60.1709	2.8655	3.0504	177.123	3.37231	1.87351	1.63691	3.51042
151	20	2	161	59.9	66	116	23.1087	8	1044	1.05556	0.655625	115	1.0968	1.78465	0.681242	0.5484	0.9272	0.340621	40.299	3.18271	19.0754	9.35184	59.3745	2.08524	0.9182	179.791	2.82883	1.57157	2.17267	3.74424
152	19	2	163	59	70	104	22.2063	16	7599	1.05556	0.64758	105	1.1932	2.03052	0.732025	0.5966	1.1476	0.366012	39.5883	3.20575	19.4454	7.30713	59.0337	2.57582	3.4217	177.34	3.71794	2.06552	2.2437	4.30922
153	23	1	177	90	81	134	28.7274	21	10080	1.38889	0.784683	110	1.5085	1.15403	0.85226	0.7542	0.6267	0.426102	41.1424	1.67516	18.7383	5.91409	59.8806	1.32363	2.518	181.319	1.68947	0.938594	1.13208	2.07068
154	20	2	153	47	68	120	20.0777	9	1440	1.05556	0.689906	104	1.2129	4.00221	0.792745	0.6064	2.2993	0.39634	40.1706	4.83961	18.7713	11.2272	58.942	4.49595	2.185	181.383	2.35745	1.30969	1.42104	2.73073
155	22	1	169	63	66	110	22.0581	7	1200	1.05556	0.624589	103	1.2218	1.5383	0.722959	0.6109	0.8903	0.361479	39.5392	2.63055	21.3112	4.52063	60.8504	1.90467	0.9903	179.527	1.93129	1.07294	1.5236	2.59654
156	21	2	165	55	68	93	20.202	4	792	1.22222	0.740741	111	1.3067	1.77713	0.791939	0.6533	0.95	0.395939	40.5102	2.4853	19.4388	5.94224	59.949	2.68545	1.14	180.064	2.4567	1.36483	1.72611	3.09095
157	23	1	179	72	71	120	22.4712	9	2880	1.16667	0.651769	101	1.3699	1.05121	0.765307	0.685	0.6172	0.382682	39.9762	2.47172	20.9164	5.07401	60.8925	1.61744	2.1969	180.844	2.13906	1.18837	1.54687	2.73524
158	20	2	165	83	78	113	30.4867	9	960	1.19444	0.723906	106	1.3433	1.51476	0.814121	0.6716	0.8518	0.40703	38.355	3.96167	24.5041	5.02447	62.8591	2.21798	3.1565	179.499	2.98193	1.65663	2.00071	3.65734
159	22	2	161	51	68	112	19.6752	10	3399	1.13889	0.707384	106	1.2931	1.18998	0.803168	0.6465	0.6755	0.401553	40.2439	2.41403	20.5115	4.31173	60.7554	1.69252	2.5145	180.771	1.61944	0.899689	1.09797	1.99766
160	20	2	165	58	74	102	21.3039	7	1386	1.08333	0.656566	96	1.3576	2.6496	0.822788	0.6788	1.6603	0.411394	38.5229	4.47059	19.7623	7.39691	58.2852	3.59113	7.9602	174.464	5.72166	3.1787	2.31102	5.48972
161	23	1	167	65	65	119	23.3067	7	4320	1.19444	0.715236	110	1.2973	1.03945	0.776826	0.6487	0.5645	0.388443	41.6198	2.59035	17.6471	8.28748	59.2668	1.81653	2.1148	179.069	2.01965	1.12203	1.28187	2.4039
162	19	1	180	77	73	125	23.7654	7	1386	1.33333	0.740741	112	1.4296	1.31521	0.794222	0.7148	0.7051	0.397111	39.6642	2.58243	20.0441	6.58249	59.7083	1.90258	1.5695	178.803	2.90558	1.61421	1.8596	3.47381
163	20	1	188	67	71	125	18.9565	8	1164	1.61111	0.856974	105	1.8175	1.08624	0.966755	0.9087	0.6127	0.483351	39.925	1.90006	19.2806	6.09265	59.2056	1.66741	2.1543	178.155	2.33434	1.29686	1.18525	2.4821
164	19	2	158	54	57	97	21.6311	5	960	1.13889	0.720816	106	1.2821	1.42964	0.811456	0.6411	0.8047	0.405759	40.3485	2.8068	20.6355	5.51041	60.9839	2.78287	3.358	180.156	2.2515	1.25083	1.57138	2.82222
165	22	1	174	75	73	121	24.7721	15	10512	1.13889	0.654534	97	1.3961	1.86796	0.802356	0.698	1.1449	0.401149	39.157	4.80604	21.8389	14.3661	60.9959	3.99125	0.3914	179.822	1.97175	1.09542	1.54435	2.63977
166	20	2	157	51.2	63	100	20.7716	10	1440	1.19444	0.760793	107	1.3401	1.5928	0.853567	0.67	0.8936	0.426752	39.0298	3.38331	21.3747	9.42376	60.4045	2.30993	1.5398	177.423	3.05132	1.69518	1.79821	3.49338
167	20	1	181	62	76	111	18.9249	5	990	1.27778	0.705955	97	1.5763	1.74124	0.870884	0.7881	1.074	0.435414	40.6175	4.60565	19.2135	11.2561	59.831	3.07683	1.0861	175.647	4.47491	2.48606	1.5983	4.08436
168	20	2	172	57	71	96	19.2672	19	6399	1.33333	0.775194	105	1.5088	1.59787	0.877209	0.7544	0.9041	0.438605	40.1837	3.01192	19.7713	8.55533	59.9549	2.1753	0.2965	177.282	3.45486	1.91937	1.85908	3.77845
169	22	2	167	63	71	110	22.5896	4	3168	1.13889	0.681969	98	1.38	1.5286	0.826347	0.69	0.9261	0.413174	38.2909	3.5656	24.5014	5.7209	62.7923	2.20075	2.8697	179.609	2.59049	1.43916	1.78753	3.22669
170	20	2	154	42	66	117	17.7096	5	424	1.13889	0.739538	125	1.0864	1.54523	0.705455	0.5432	0.737	0.352727	40.0237	2.82133	21.5083	6.77087	61.532	1.85968	3.9643	179.213	2.43381	1.35212	1.51889	2.871
171	19	1	179	66	76	127	20.5986	7	2772	1.33333	0.744879	110	1.5778	1.05393	0.881453	0.7889	0.6236	0.440726	39.7183	2.05573	19.4366	11.1146	59.1549	2.76055	1.0526	181.924	1.92409	1.06894	0.702359	1.7713
172	29	2	164	58	72	92	21.5645	4	1116	1.13889	0.694444	97	1.4013	1.49919	0.854451	0.7007	0.9223	0.427256	39.4605	3.76275	21.5632	9.51158	61.0237	2.80448	1.2954	180.372	2.13768	1.1876	1.41423	2.60183
173	23	2	168	63	72	102	22.3214	3	445.5	1.05556	0.628307	97	1.2871	1.24612	0.766131	0.6436	0.7597	0.383095	38.0318	2.18843	23.1164	4.88917	61.1481	2.02803	2.1334	178.561	2.05443	1.14135	1.34661	2.48796
174	21	2	159	62.6	72	102	24.7617	6	1070	1.30556	0.821104	98	1.5958	1.35919	1.00365	0.7979	0.8307	0.501824	40.7534	2.68125	18.6808	4.27872	59.4341	1.55466	0.4611	180.981	1.77908	0.988378	1.17638	2.16476
175	20	2	161	71	72	119	27.3909	9	1950	0.888889	0.552105	98	1.07	2.73233	0.664596	0.535	1.6445	0.332298	37.5216	5.44913	26.0817	11.1987	63.6033	3.86332	2.8881	177.069	4.31634	2.39797	2.60432	5.00229
176	23	1	176	63	74	124	20.3383	10	1440	0.833333	0.473485	89	1.1186	2.99641	0.635568	0.5593	2.0111	0.317784	37.0929	6.02999	25.3985	8.09182	62.4913	5.57774	0.9526	176.449	4.09486	2.27492	2.09171	4.36664
177	21	1	177	71	76.2	113	22.6627	17	11100	0.916667	0.517891	94	1.167	2.36716	0.659322	0.5835	1.5068	0.329661	36.5779	4.17547	26.4173	4.48986	62.9952	3.25358	1.1604	179.869	3.06343	1.70191	2.18329	3.8852
178	23	1	177	92	81	117	29.3658	17	8079	1.61111	0.910232	117	1.6436	1.21411	0.928588	0.8218	0.6193	0.464294	41.1019	1.85515	17.7793	5.94962	58.8812	1.86205	0.0411	180.518	1.30653	0.72585	0.991596	1.71745
179	19	1	170	69	76	159	23.8754	12	1440	1.33333	0.784314	107	1.4959	1.52422	0.879941	0.7479	0.8551	0.439941	39.9554	2.80763	20.2263	7.84968	60.1817	2.29256	0.3795	178.846	2.30236	1.27909	1.5657	2.84479
180	24	2	166	65	71	112	23.5883	10	4320	1.11111	0.669344	103	1.2765	2.12262	0.768976	0.6382	1.2193	0.384458	39.0852	3.80016	22.3929	7.8641	61.4781	2.75139	1.4515	176.292	3.70823	2.06013	1.46742	3.52755
181	19	1	171	93	86	106	31.8047	10	4266	1.13889	0.666017	105	1.285	1.29746	0.751462	0.6425	0.732	0.375731	39.7477	2.05723	20.9647	5.0275	60.7125	1.7545	1.1646	179.413	1.6873	0.937389	1.24508	2.18247
182	21	2	165	53	69	94	19.4674	14	1920	1.38889	0.841751	114	1.4494	1.66402	0.878424	0.7247	0.8682	0.439212	42.18	2.02821	17.0773	6.07239	59.2574	1.9341	3.4864	176.642	3.66382	2.03546	1.47661	3.51207
183	21	2	168	65	76	91	23.03	7	480	1.33333	0.793651	110	1.439	1.28401	0.856548	0.7195	0.6929	0.428274	40.0309	2.17032	19.8353	4.99614	59.8662	1.96639	0.2568	180.067	2.03563	1.13091	1.46729	2.5982
184	22	2	164	66	71	113	24.539	11	1680	1.27778	0.779133	113	1.3453	1.76525	0.820305	0.6727	0.9293	0.410183	39.9932	2.74222	19.2164	6.52255	59.2096	2.19458	1.9736	178.17	2.19536	1.21964	1.21313	2.43278
185	25	1	173	72	83	109	24.0569	2	165	1.38889	0.802826	104	1.5931	1.3182	0.920867	0.7966	0.756	0.460462	39.5214	2.48853	21.1624	7.37298	60.6838	1.75978	0.5204	176.485	3.69799	2.05444	1.26977	3.32421
186	25	1	168	67	95	110	23.7387	5	742.5	1.05556	0.628307	100	1.2658	1.48641	0.753452	0.6329	0.8912	0.376726	39.4316	3.86822	22.0048	6.21455	61.4364	2.67936	2.2257	179.699	2.93797	1.63221	2.02949	3.6617
187	21	2	161	62	72	114	23.9188	13	4320	1.13889	0.707384	108	1.2513	1.21262	0.777205	0.6256	0.6661	0.388571	38.5368	2.80407	23.3385	5.27026	61.8753	1.92225	1.0996	181.385	2.05717	1.14287	1.23253	2.3754
188	20	2	164	60	68	106	22.3081	9	2880	1.13889	0.694444	104	1.299	2.12226	0.792073	0.6495	1.2103	0.396037	39.1095	4.69784	22.0045	10.5433	61.114	2.84877	0.605	179.572	2.88144	1.6008	2.00455	3.60535
189	20	2	158	47	63	98	18.8271	9	720	1.13889	0.720816	106	1.2769	1.88928	0.808165	0.6384	1.0591	0.404051	40.3602	3.49973	19.211	6.07933	59.5712	2.66102	0.1699	177.272	3.22172	1.78984	1.64359	3.43344
190	24	1	175	73	81	140	23.8367	9	1866	1.33333	0.761905	114	1.3971	1.21945	0.798343	0.6986	0.6389	0.3992	39.8432	2.18657	20.8759	5.51114	60.7192	1.44518	1.4215	180.208	1.80819	1.00455	1.3331	2.33765
191	30	1	177	80	81	147	25.5354	16	13188	1.16667	0.659134	107	1.3047	0.871962	0.737119	0.6523	0.4875	0.368531	39.7764	1.67134	21.2726	4.45362	61.049	1.28962	2.0999	176.81	3.19046	1.77248	1.00938	2.78186
192	20	1	166	81	82	155	29.3947	21	22932	1.11111	0.669344	111	1.1891	2.67567	0.716325	0.5945	1.4318	0.358133	36.8162	3.38058	25.2294	10.1406	62.0455	3.63137	3.045	176.9	3.4725	1.92917	1.80079	3.72996
193	24	1	182	86	83	110	25.963	17	28980	1.11111	0.610501	99	1.3318	1.32718	0.731758	0.6659	0.7954	0.365879	38.8217	3.33628	22.4587	4.1062	61.2804	2.59724	0.2635	178.875	2.23242	1.24023	1.52334	2.76357
194	23	1	173	88	95	112	29.4029	7	720	1	0.578035	100	1.1998	1.6281	0.693526	0.5999	0.9767	0.346763	37.9997	3.35924	24.613	8.04656	62.6127	2.61401	1.6246	180.869	2.90255	1.61253	2.03445	3.64698
195	20	2	166	59	68	117	21.4109	5	1074	1.11111	0.669344	102	1.2984	1.4724	0.782169	0.6492	0.8603	0.391084	39.5003	3.66377	20.2293	7.24889	59.7296	2.57192	2.0203	181.267	3.19885	1.77714	2.00017	3.77731
196	21	2	164	58	63	114	21.5645	4	396	1.16667	0.711382	109	1.2753	1.93526	0.777622	0.6377	1.0577	0.388841	38.7938	2.60248	21.7517	5.05662	60.5455	2.42231	1.6887	180.339	1.49411	0.830061	1.17047	2.00053
197	20	1	177	78	81	122	24.8971	5	495	1.11111	0.627746	101	1.3111	1.91754	0.740734	0.6556	1.1314	0.370395	37.6949	3.23784	25.7119	6.98393	63.4068	2.81579	2.9662	177.54	3.25258	1.80699	1.77011	3.5771
198	21	1	179	82	86	120	25.5922	5	495	1.05556	0.589696	103	1.2137	1.81862	0.678045	0.6068	1.0455	0.338994	38.6426	4.26472	22.6467	5.38754	61.2892	3.01978	0.1764	179.077	2.65198	1.47332	1.82401	3.29734
199	22	2	164	68.5	71	117	25.4685	15	6798	1.61111	0.982385	117	1.6503	1.23105	1.00628	0.8251	0.6305	0.50311	40.3636	2.13584	18.3807	4.1821	58.7443	1.38294	2.1861	176.275	3.72489	2.06938	1.05583	3.12522
200	22	2	160	54	66	126	21.0937	16	6426	1.61111	1.00694	120	1.6076	1.33139	1.00475	0.8038	0.6643	0.502375	41.3963	1.90017	16.494	5.03213	57.8903	1.78044	1.7088	179.488	1.43575	0.797639	1.03211	1.82975
201	26	2	157	58	68	101	23.5304	12	3708	1.33333	0.849257	114	1.401	1.09186	0.892357	0.7005	0.5737	0.446178	41.1285	1.82136	18.1849	6.54609	59.3134	1.62796	1.0802	180.214	1.56032	0.866844	1.15222	2.01907
202	19	2	160	51	60	101	19.9219	13	6510	1.02778	0.642361	94	1.3035	2.12664	0.814688	0.6517	1.3485	0.407312	37.5386	4.31982	24.4429	5.65849	61.9815	3.30437	1.2704	182.539	3.58875	1.99375	2.01064	4.00439
203	23	1	170	60	68	110	20.7612	11	4860	1.11111	0.653595	110	1.1982	1.62344	0.704824	0.5991	0.8753	0.352412	38.8631	2.76921	22.4798	6.57212	61.343	2.27116	0.522	179.127	2.75513	1.53063	1.73356	3.26419
204	20	2	161	51	60	113	19.6752	5	577.5	1.05556	0.655625	101	1.2439	2.84695	0.772609	0.6219	1.6774	0.386273	38.2722	3.84901	23.5234	7.31569	61.7957	3.82519	0.1775	179.048	2.40047	1.33359	1.85592	3.18952
205	21	2	160	50	58	103	19.5312	1	66	1.05556	0.659722	98	1.2829	1.65387	0.801812	0.6415	1.005	0.400937	37.71	4.50729	24.82	6.28122	62.53	2.69199	0.6384	179.946	2.58823	1.43791	1.80646	3.24436
206	22	1	172	65	68	123	21.9713	4	594	1.05556	0.613695	107	1.1786	2.04	0.685233	0.5893	1.1388	0.342616	38.8391	3.23437	22.7868	6.6341	61.6259	2.89992	1.1374	179.722	2.4048	1.336	1.6312	2.9672
207	21	1	174	72	66	116	23.7812	11	1440	1.38889	0.798212	107	1.5494	2.68009	0.89046	0.7747	1.4949	0.44523	40.6654	4.31423	19.1174	5.49761	59.7828	2.99835	1.0879	179.611	2.43377	1.35209	1.70958	3.06167
208	23	1	169	62	63	132	21.7079	13	4986	1.47222	0.871137	116	1.5094	1.14253	0.893136	0.7547	0.5857	0.446568	40.9651	2.19284	17.8645	6.39145	58.8296	1.65937	0.5322	178.607	2.11587	1.17548	1.24462	2.4201
209	22	1	176	66.8	68	118	21.5651	5	410	1.05556	0.599747	97	1.297	1.98407	0.736932	0.6485	1.2189	0.368466	38.4876	4.14081	23.2452	10.0472	61.7328	3.08394	0.5743	180.279	2.17436	1.20798	1.57141	2.77939
210	19	1	167	57	71	118	20.4382	6	1110	1.38889	0.83167	112	1.4684	1.70595	0.879281	0.7342	0.9018	0.439641	40.0172	2.64786	20.3095	6.0745	60.3267	2.27263	0.8904	179.333	2.49514	1.38619	1.73041	3.1166
211	25	1	173	70	66	113	23.3887	11	3828	1.33333	0.770713	113	1.4088	1.6124	0.814335	0.7044	0.8519	0.407168	41.3385	3.00156	18.6074	8.92817	59.9459	2.19048	3.1564	180.764	2.16635	1.20353	1.5377	2.74122
212	24	1	163	53	63	103	19.9481	3	960	1.33333	0.817996	119	1.3293	2.09137	0.815521	0.6646	1.0426	0.40773	41.0405	2.42785	16.559	7.32291	57.5995	2.69725	3.2603	180.002	1.59241	0.884672	1.2433	2.12797
213	23	1	169	60	68	112	21.0077	9	1920	1.36111	0.805391	111	1.466	1.35646	0.867456	0.733	0.7305	0.433728	42.0048	2.54828	16.3858	6.23223	58.3906	1.79515	0.8875	180.209	2.15393	1.19663	1.54968	2.74631
214	19	2	168	68	68	120	24.093	5	495	1.33333	0.793651	117	1.3669	1.19108	0.813631	0.6834	0.6105	0.406786	41.5405	2.09843	17.2048	5.78211	58.7454	1.34274	0.6906	180.087	2.0874	1.15967	1.50689	2.66656
215	19	2	166	56	66	92	20.3223	6	1554	1.13889	0.686078	94	1.4382	3.14017	0.866386	0.7191	1.9827	0.433193	36.9943	4.16713	23.7218	11.2896	60.7161	3.51999	6.005	175.359	5.01608	2.78671	2.25288	5.03959
216	22	1	173	68	68	101	22.7204	5	960	1	0.578035	85	1.4081	3.98729	0.813931	0.704	2.8073	0.406936	38.9745	9.1057	21.8604	23.1167	60.8349	6.04899	0.4877	178.909	3.82919	2.12733	2.63385	4.76118
217	20	2	160	45	57	99	17.5781	5	990	1.13889	0.711806	114	1.1879	1.75595	0.742437	0.594	0.9157	0.37125	39.7363	3.89065	19.2604	7.8664	58.9967	2.54184	3.0836	177.181	3.84084	2.1338	2.10591	4.23971
218	19	2	160	50	60	107	19.5312	6	594	1	0.625	101	1.1724	1.96409	0.73275	0.5862	1.1514	0.366375	39.1334	3.29795	21.8697	5.07186	61.0031	2.74773	0.3493	181.16	2.51949	1.39972	1.70343	3.10315
219	20	2	167	60	68	110	21.5139	9	480	1.30556	0.78177	109	1.4223	1.41787	0.851677	0.7112	0.7723	0.425868	39.6396	2.61784	20.7207	5.69527	60.3604	1.85734	0	180.851	2.02265	1.12369	1.32868	2.45237
220	20	2	157	58	68	114	23.5304	6	1188	1.33333	0.849257	119	1.3437	1.31822	0.85586	0.6719	0.6643	0.427962	39.3542	2.90693	20.1816	7.16098	59.5358	1.60693	2.7815	176.969	3.39106	1.88392	1.52626	3.41018
221	19	2	162	57	60	107	21.7193	4	445.5	0.972222	0.600137	97	1.1932	2.15404	0.736543	0.5966	1.3219	0.368272	37.43	3.63398	23.8669	9.59865	61.2969	3.35074	3.3448	176.371	4.31304	2.39613	2.02417	4.4203
222	19	2	157	42	57	106	17.0392	9	960	0.888889	0.566171	103	1.0292	1.8304	0.655541	0.5146	1.0597	0.327771	37.0012	4.09365	24.7193	7.88129	61.7205	3.06057	3.3749	178.402	2.68934	1.49408	1.81471	3.30879
223	21	1	183	75	81	102	22.3954	8	773	1.08333	0.591985	95	1.3558	2.24746	0.740874	0.6779	1.4064	0.370437	37.5543	5.57992	24.8046	15.1069	62.3589	4.29466	0.2259	180.558	2.96567	1.64759	1.94759	3.59518
224	21	1	177	77	86	140	24.5779	13	2160	1.13889	0.64344	100	1.3683	1.6562	0.773051	0.6841	0.9949	0.386497	38.8143	2.68922	21.6239	4.33132	60.4383	2.35943	1.9073	177.599	2.77362	1.5409	1.37283	2.91373
225	20	1	173	75	81	125	25.0593	14	6612	1.33333	0.770713	108	1.474	1.23706	0.852023	0.737	0.6838	0.426012	40.5871	2.29728	19.901	6.83282	60.4881	1.76018	2.7181	177.92	2.50175	1.38986	1.1979	2.58776
226	22	2	167	61	63	107	21.8724	20	10665	1.33333	0.798403	111	1.4361	1.20954	0.85994	0.7181	0.6514	0.43	39.5341	1.91076	21.6577	3.94317	61.1918	1.62751	1.8531	177.173	2.94794	1.63774	1.18286	2.8206
227	21	2	160	48	60	94	18.75	7	480	1.13889	0.711806	99	1.384	2.13132	0.865	0.692	1.295	0.4325	39.6537	3.51619	20.1097	6.08264	59.7634	3.42618	1.5139	178.265	2.45982	1.36657	1.40811	2.77468
228	21	1	175	73	68	111	23.8367	19	9972	1.61111	0.920635	110	1.74	0.92592	0.994286	0.87	0.5	0.497143	42.5926	0	13.4259	3.72415	56.0185	0.892562	2.1506	177.227	2.77287	1.54048	0.870285	2.41077
229	21	1	178	62	63	110	19.5682	12	2240	1.22222	0.686642	111	1.3211	2.00579	0.742191	0.6606	1.0841	0.371124	40.5719	3.09697	20.7233	7.16343	61.2952	2.24814	4.7113	176.656	3.58401	1.99112	1.46777	3.45888
230	24	1	175	57	63	112	18.6122	10	1668	0.944444	0.539683	96	1.1786	2.67519	0.673486	0.5893	1.6693	0.336743	36.4024	3.95633	26.2745	7.96552	62.6769	4.29042	2.4978	176.483	4.00609	2.22561	1.97426	4.19986
231	22	2	165	49	60	92	17.9982	7	240	1.25	0.757576	103	1.4434	2.40309	0.874788	0.7217	1.3875	0.437394	40.2955	3.9729	18.4412	6.0072	58.7366	2.691	2.3736	175.528	5.10123	2.83402	2.01323	4.84725
232	26	1	179	66	68	113	20.5986	3	372	1.25	0.698324	97	1.5276	1.42667	0.853408	0.7638	0.8718	0.426704	39.8057	2.43181	21.3945	6.10858	61.2001	2.28562	2.5592	177.729	2.63757	1.46532	1.29315	2.75847
233	24	1	165	51	63	104	18.7328	9	480	1.27778	0.774411	102	1.4855	2.34503	0.900303	0.7428	1.3631	0.450182	39.3429	4.21677	21.0563	10.1077	60.3991	2.50633	0.6409	177.923	2.50273	1.39041	1.44992	2.84033
234	21	2	168	53	58	102	18.7783	8	2232	1	0.595238	98	1.2142	3.33207	0.722738	0.6071	2.0229	0.361369	38.1778	5.67083	22.7008	12.8088	60.8785	3.70098	2.7876	179.641	3.03337	1.68521	2.24999	3.9352
235	20	2	167	60	60	108	21.5139	2	165	1.41667	0.848303	112	1.5094	1.47395	0.903832	0.7547	0.7852	0.451916	41.9113	3.35017	16.1092	6.87868	58.0205	2.32607	0.04	177.311	3.29654	1.83141	1.73104	3.56245
236	21	2	166	72	68	104	26.1286	3	396	1.13889	0.686078	102	1.3416	2.38298	0.808193	0.6708	1.4036	0.404096	39.6604	3.80858	22.0204	9.10111	61.6808	3.60501	3.4404	178.668	2.81119	1.56177	1.76921	3.33099
237	19	1	176	61	71	117	19.6927	5	412.5	1	0.568182	87	1.3812	3.79576	0.784773	0.6906	2.6214	0.392386	36.6316	5.62192	25.2198	13.5413	61.8514	4.68251	4.0577	177.446	3.97877	2.21043	2.21843	4.42886
238	26	1	171	86	86	133	29.4108	7	2880	1.38889	0.812216	108	1.5233	1.93031	0.890819	0.7617	1.0585	0.445439	40.0654	3.23122	20.4886	4.60646	60.5539	2.67316	1.5708	179.71	1.57793	0.876628	1.24603	2.12266
239	23	2	170	56	63	103	19.3772	0	0	1.11111	0.653595	106	1.2526	2.13846	0.736824	0.6263	1.2054	0.368412	39.5087	3.76272	20.1126	7.08014	59.6213	2.71916	2.1782	178.229	3.07115	1.70619	1.84032	3.54651
240	23	1	172	91	78	110	30.7599	11	1920	1.36111	0.791344	111	1.4554	1.13992	0.846163	0.7277	0.6094	0.423081	38.0888	2.31905	22.4452	5.69921	60.5339	1.70962	3.5522	175.505	4.67856	2.5992	1.63159	4.23079
241	20	2	164	58	68	106	21.5645	6	1168	1.13889	0.694444	109	1.2492	1.13471	0.761707	0.6246	0.6223	0.380854	39.1693	2.19534	21.3237	5.05869	60.493	1.42826	0.8584	178.883	2.33777	1.29876	1.51393	2.81269
242	20	2	166	57.4	66	126	20.8303	6	396	1.22222	0.736278	117	1.2418	1.47278	0.748072	0.6209	0.7482	0.374036	41.3372	3.01351	16.7657	9.96618	58.1028	2.04551	1.3456	179.047	1.92964	1.07202	1.46892	2.54094
243	19	1	173	76	71	117	25.3934	15	4800	1.25	0.722543	109	1.3694	1.37953	0.791561	0.6847	0.7556	0.39578	39.334	2.69182	20.622	5.15566	59.9561	1.81082	1.7888	177.142	3.83775	2.13208	1.96711	4.09919
244	26	1	170	74	73	111	25.6055	13	4560	1.13889	0.669935	103	1.3266	1.33267	0.780353	0.6633	0.7761	0.390176	38.8565	1.76882	21.8407	5.50669	60.6971	1.92843	1.2498	174.765	5.23462	2.90812	1.21285	4.12097
245	23	2	163	69	63	108	25.9701	6	1188	0.805556	0.494206	80	1.1988	4.39444	0.73546	0.5994	3.2697	0.36773	35.6651	8.73795	24.8622	12.8166	60.5272	6.923	10.144	173.858	7.32148	4.06749	3.27453	7.34202
246	22	1	177	87	78	112	27.7698	13	4800	1.33333	0.753296	114	1.3871	1.44144	0.783672	0.6936	0.7498	0.391864	38.6028	2.62623	22.3653	6.12198	60.9681	2.12177	1.13	178.377	2.22843	1.23802	1.51868	2.7567
247	19	2	161	54	57	117	20.8325	12	1440	1	0.621118	97	1.2311	3.2501	0.764658	0.6155	2.0006	0.382298	38.6104	5.49671	22.9174	9.69176	61.5278	4.45376	0.3512	181.15	2.16639	1.20355	1.40937	2.61292
248	21	2	156	49	60	125	20.1348	7	1308	1.13889	0.730057	108	1.2524	1.44554	0.802821	0.6262	0.7948	0.40141	42.1757	3.06314	16.1805	10.0701	58.3562	2.2265	1.2692	178.703	2.59809	1.44338	1.63279	3.07617
249	21	2	158	51	60	121	20.4294	2	396	0.888889	0.562588	93	1.1419	3.25995	0.722722	0.571	2.0939	0.361392	37.8135	7.01866	25.4627	10.526	63.2762	5.15739	2.9067	178.943	3.53284	1.96269	2.25633	4.21902
250	23	1	181	104	78	124	31.7451	17	4800	1.13889	0.62922	99	1.3762	1.40232	0.760331	0.6881	0.8472	0.380166	39.0137	2.97485	23.3913	6.78842	62.405	2.24101	3.7041	182.955	3.37611	1.87562	1.47412	3.34973
251	24	1	182	91	90	132	27.4725	6	1188	1.33333	0.732601	109	1.4506	1.21758	0.797033	0.7253	0.6623	0.398516	40.817	2.02906	18.2638	7.60192	59.0809	1.8258	0.2499	178.067	2.1766	1.20922	1.00741	2.21663
252	19	2	164	55	63	102	20.4491	8	3252	1.61111	0.982385	128	1.5306	0.859443	0.933293	0.7653	0.4082	0.466646	41.7544	1.12898	16.1404	2.92062	57.8947	1.41032	0.8368	180.632	0.631579	0.350877	0.494479	0.845357
253	19	1	159	51	63	120	20.1733	12	960	1.22222	0.768693	105	1.4017	2.30689	0.881572	0.7009	1.3228	0.440818	40.3317	3.60287	20.2599	6.30358	60.5916	3.0897	2.356	178.261	3.36548	1.86971	1.8863	3.75601
254	25	1	173	71	71	124	23.7228	3	396	1.22222	0.706487	106	1.3797	2.25616	0.797514	0.6899	1.2735	0.398786	40.8688	3.9869	18.5179	11.1206	59.3867	3.14953	0.6272	179.765	2.01914	1.12174	1.41334	2.53508
255	20	2	161	49	57	111	18.9036	5	165	1.11111	0.690131	107	1.2356	5.02765	0.767453	0.6178	2.7955	0.383727	39.5826	6.06024	20.7669	15.4062	60.3495	6.09599	0.1713	176.44	5.70257	3.16809	3.43317	6.60126
256	20	2	160	56	71	92	21.875	8	824	1	0.625	102	1.1682	1.82546	0.730125	0.5841	1.0663	0.365062	39.3426	4.9013	23.2666	6.96707	62.6091	2.16678	5.1204	175.467	4.8994	2.72189	2.03282	4.7547
257	21	1	172	63.8	74	111	21.5657	1	160	1.52778	0.888243	130	1.4051	1.66426	0.816919	0.7025	0.7653	0.40843	40.5708	2.57328	19.7248	4.28547	60.2956	1.65667	2.1588	177.143	3.34213	1.85674	1.56825	3.42499
258	19	1	168	53.3	68.6	111	18.8846	12	1920	1.05556	0.628307	101	1.2445	3.45273	0.740774	0.6223	2.0353	0.370417	40.1866	6.07267	19.3384	8.59068	59.525	5.13633	0.715	178.588	3.33922	1.85512	2.19374	4.04886
259	19	1	165	66	71	121	24.2424	8	2430	0.944444	0.572391	103	1.0984	1.73885	0.665697	0.5492	1.0112	0.332848	38.5039	2.95165	24.196	4.82063	62.6999	2.22919	3.1128	177.343	2.83806	1.5767	1.67727	3.25397
260	21	2	160	54	60	89	21.0937	9	1032	1.25	0.78125	112	1.3282	1.2068	0.830125	0.6641	0.6412	0.415063	39.3395	2.34472	21.5435	4.65616	60.883	1.59322	0.5671	179.106	2.00389	1.11327	1.33801	2.45128
261	21	2	153	44	57	91	18.7962	8	2370	1.13889	0.744372	108	1.2597	1.87801	0.823333	0.6298	1.0386	0.411634	39.6963	2.82243	20.6755	5.31789	60.3719	2.28981	0.172	180.057	1.96692	1.09273	1.61677	2.7095
262	19	1	168	65.2	68	126	23.1009	9	3816	1.13889	0.67791	104	1.3001	1.38103	0.773869	0.6501	0.7882	0.386964	38.6809	2.47512	22.5867	4.82718	61.2676	2.49137	0.1331	181.177	1.7917	0.995389	1.13968	2.13506
263	19	1	174	97	90	144	32.0386	7	1440	1.33333	0.766284	108	1.4735	1.34579	0.846839	0.7367	0.7437	0.423391	39.0985	2.8262	21.6664	4.24482	60.7649	2.20094	0.3487	181.127	2.55	1.41667	1.60554	3.0222
264	22	2	160	49	60	116	19.1406	1	120	1.52778	0.954861	119	1.5249	1.45807	0.953062	0.7625	0.7276	0.476562	42.8256	2.96598	15.2827	11.9625	58.1083	2.10177	2.2049	180.344	2.60251	1.44584	1.97705	3.42289
265	21	2	158	47.2	57	111	18.9072	3	198	0.916667	0.580169	105	1.0447	1.48996	0.661203	0.5223	0.849	0.33057	37.327	3.2159	25.5653	6.1384	62.8923	2.64086	0.5894	180.969	2.79707	1.55393	1.75933	3.31326
266	19	1	174	68	68	121	22.46	10	2160	1.33333	0.766284	115	1.3862	1.98158	0.796667	0.6931	1.0301	0.398333	39.1158	3.18848	21.0429	5.19605	60.1586	2.43323	1.8381	178.362	2.54499	1.41388	1.50852	2.92241
267	21	2	163	54.7	60	105	20.5879	6	1188	1.13889	0.698705	111	1.2246	1.83325	0.751288	0.6123	0.9856	0.375644	40.0575	3.29327	20.5614	5.7676	60.6189	2.49873	1.7029	181.949	2.92411	1.62451	1.70869	3.33319
268	21	2	162	52	60	101	19.8141	6	2400	1.33333	0.823045	117	1.3618	2.16992	0.840617	0.6809	1.1082	0.420309	39.973	4.23586	18.9061	6.14987	58.8791	2.49223	2.8312	178.173	3.39912	1.8884	2.23294	4.12134
269	22	2	168	65.6	66	97	23.2426	7	1272	1.13889	0.67791	103	1.3227	1.22991	0.787321	0.6614	0.7142	0.39369	37.9198	2.68725	23.8161	6.26215	61.7358	1.69108	0.9307	177.424	3.12415	1.73564	1.50825	3.24389
270	19	1	173	80	73	121	26.7299	10	4398	1	0.578035	89	1.3409	2.01007	0.775087	0.6705	1.3476	0.387572	39.322	4.03438	21.1864	7.0668	60.5085	2.62707	0.4301	179.238	3.10442	1.72468	2.25543	3.98011
271	22	1	170	74	68	104	25.6055	5	528	1	0.588235	102	1.167	2.3886	0.686471	0.5835	1.3937	0.343235	35.9212	2.71845	26.7866	7.75238	62.7078	3.08718	3.7458	177.955	2.8548	1.586	1.68357	3.26957
272	21	1	170	74	68	124	25.6055	7	1920	1.33333	0.784314	108	1.4669	1.5239	0.862882	0.7335	0.8383	0.431471	38.5526	2.49062	23.0492	4.77457	61.6018	2.08322	0.3938	181.578	2.30184	1.2788	1.30505	2.58385
273	19	2	164	56	63	114	20.8209	7	240	1	0.609756	95	1.2617	2.21297	0.769329	0.6309	1.3961	0.384695	38.1289	4.58288	22.3467	8.8823	60.4755	4.0337	3.4771	175.377	4.7447	2.63594	1.71725	4.3532
274	19	2	168	58	63	115	20.5499	6	575	1.13889	0.67791	101	1.3473	2.77933	0.801964	0.6737	1.6439	0.401012	40.2705	4.78315	21.5554	7.72104	61.8259	3.61693	5.3461	176.976	4.58847	2.54915	2.7538	5.30295
275	21	2	170	61	76	130	21.1073	1	0	1.22222	0.718954	101	1.4464	2.36362	0.850824	0.7232	1.3986	0.425412	39.9189	3.52715	20.0101	9.18436	59.929	2.78897	0.3803	180.941	2.15936	1.19964	1.47716	2.6768
276	19	2	171	56	63	112	19.1512	3	396	1.19444	0.698506	110	1.2969	1.5813	0.758421	0.6484	0.8585	0.379181	39.4678	2.94215	21.0643	5.78182	60.5322	2.30175	0.0424	176.807	3.7324	2.07356	2.00757	4.08112
277	19	2	158	49	57	105	19.6283	7	2079	0.972222	0.615331	107	1.0919	1.79384	0.691076	0.5459	1.0074	0.345506	38.4075	2.93458	23.1164	7.7737	61.524	2.83792	0.1749	180.086	2.76376	1.53542	1.92341	3.45883
278	20	1	176	67	66	128	21.6296	12	3630	1.61111	0.915404	116	1.6569	1.77329	0.94142	0.8285	0.9119	0.470739	48.4817	3.02836	11.3954	11.8258	59.8772	2.21086	18.9242	179.732	3.11005	1.72781	2.08404	3.81184
279	21	2	169	58	66	111	20.3074	0	0	1.33333	0.788955	105	1.5221	1.2189	0.900651	0.761	0.6957	0.450296	39.6599	2.12305	20.8691	4.81094	60.529	1.43568	0.4257	179.296	2.03431	1.13017	1.45913	2.58931
280	20	1	171	83	86	123	28.3848	12	3222	1.11111	0.649773	106	1.2556	1.2987	0.734269	0.6278	0.7338	0.367135	45.7284	2.49036	15.708	9.97835	61.4364	2.21953	17.0409	179.48	2.05829	1.14349	1.49187	2.63536
281	19	2	163	57	63	106	21.4536	3	396	1.22222	0.74983	109	1.3401	1.38381	0.822147	0.6701	0.7586	0.411104	40.4999	3.4763	19.3042	11.6156	59.8041	2.54615	0.7535	183.099	3.3984	1.888	1.48425	3.37225
282	19	1	182	103	83	126	31.0953	21	10626	1.13889	0.625763	99	1.3804	2.11667	0.758462	0.6902	1.2827	0.379231	37.1949	3.87419	25.4211	7.21133	62.616	3.7203	0.4062	178.941	2.51102	1.39501	1.85722	3.25223
283	19	2	161	50	60	102	19.2894	19	7785	1.61111	1.00069	117	1.6361	1.33341	1.01621	0.8181	0.677	0.508137	39.8812	2.72509	18.7097	7.36089	58.5908	1.35397	3.7598	174.072	5.98979	3.32766	1.58699	4.91465
284	22	2	161	66	68	155	25.462	5	768	1.27778	0.793651	112	1.354	1.41662	0.840994	0.677	0.7505	0.420497	41.2663	2.67288	17.9307	5.8252	59.197	1.91817	1.0269	179.508	2.18728	1.21516	1.57713	2.79228
285	22	2	170	54	63	110	18.6851	3	693	1.33333	0.784314	111	1.4298	1.23156	0.841059	0.7149	0.6603	0.420529	41.1835	2.00566	17.4805	7.73033	58.664	1.6661	0.3698	180.863	2.01947	1.12193	1.43093	2.55286
286	21	2	148	51	60	114	23.2834	11	8796	1.33333	0.900901	122	1.3089	1.34328	0.884392	0.6544	0.6593	0.442162	41.3243	1.78733	16.8761	7.20605	58.2003	1.78745	1.1438	177.191	2.92996	1.62776	1.19917	2.82693
287	22	2	158	53	60	110	21.2306	12	1386	1	0.632911	95	1.2624	1.45112	0.798987	0.6312	0.916	0.399494	38.3503	3.28837	23.4028	7.85419	61.7531	2.10759	0.2698	179.965	2.01832	1.12129	1.41908	2.54037
288	19	1	174	60	66	118	19.8177	4	528	1.16667	0.670498	104	1.3257	1.52893	0.761897	0.6628	0.8686	0.38092	38.1536	2.9279	23.3305	5.52539	61.484	2.43218	0.9709	178.83	2.18956	1.21642	1.45867	2.67509
289	20	1	178	64	73	112	20.1995	10	1440	1.11111	0.62422	94	1.4145	1.69324	0.794663	0.7072	1.0778	0.397303	37.6195	3.88894	24.1291	9.04965	61.7486	3.38485	1.6656	183.519	4.31277	2.39598	2.12537	4.52135
290	20	2	162	55	68	111	20.9572	11	720	1.33333	0.823045	108	1.4838	2.1758	0.915926	0.7419	1.2107	0.457963	39.4201	3.07889	20.1085	8.97034	59.5287	2.80537	2.6317	180.255	2.13779	1.18766	1.50492	2.69258
291	19	2	160	58.1	66	114	22.6953	7	1386	1.08333	0.677083	101	1.2843	1.76324	0.802687	0.6422	1.0452	0.401375	41.2291	4.45438	19.1599	7.53031	60.3891	3.11894	4.1351	176.915	3.81822	2.12123	1.8673	3.98853
292	19	2	169	64.5	63	115	22.5832	7	490	1.16667	0.690335	107	1.3035	2.34924	0.771302	0.6518	1.3124	0.38568	38.6575	4.70568	22.4613	9.73274	61.1188	3.44608	0.5229	179.387	2.98438	1.65799	2.14426	3.80225
293	19	2	163	56	63	133	21.0772	6	360	1.33333	0.817996	113	1.4095	1.20872	0.864724	0.7048	0.6389	0.432393	40.5236	1.85225	20.6419	6.01107	61.1655	1.86085	4.2578	176.707	3.59642	1.99801	1.50754	3.50555
294	19	2	163	48	60	105	18.0662	8	1470	1.33333	0.817996	113	1.4136	1.35188	0.867239	0.7068	0.7166	0.43362	40.9878	2.74521	17.1326	5.31034	58.1204	2.11337	2.1541	174.36	5.63956	3.13309	1.51785	4.65094
295	19	2	164	63	64	116	23.4236	8	2719	1.5	0.914634	113	1.5774	0.799163	0.961829	0.7887	0.4202	0.480915	41.569	1.8586	16.5393	5.44158	58.1083	1.32821	0.7731	180.03	1.25342	0.696344	0.975754	1.6721
296	29	2	163	50	60	101	18.8189	8	720	1.16667	0.715746	105	1.3237	1.86538	0.812086	0.6619	1.0582	0.406074	39.4915	3.65066	21.5085	8.94577	61	2.86361	1.2525	181.609	2.83583	1.57546	1.65637	3.23183
297	19	2	162	59	66	101	22.4813	1	297	1.11111	0.685871	97	1.3716	1.92579	0.846667	0.6858	1.1886	0.423333	38.728	3.75284	22.9059	7.18767	61.6339	2.33881	0.9628	177.571	2.97892	1.65496	1.4805	3.13546
298	19	2	173	57	66	115	19.0451	2	198	1.05556	0.610148	104	1.2081	1.85003	0.698324	0.604	1.0586	0.349133	38.8556	5.13105	21.8777	9.6203	60.7333	2.83074	1.0526	177.063	4.16145	2.31192	2.41648	4.7284
299	21	2	158	48	54	106	19.2277	8	400	1.33333	0.843882	114	1.3993	2.18637	0.885633	0.6996	1.1473	0.442785	39.9864	4.11915	19.8571	10.1067	59.8435	2.47496	0.4246	180.65	2.6591	1.47728	1.90909	3.38637
300	22	2	148	42	54	111	19.1746	4	528	1.19444	0.807057	117	1.2082	1.39567	0.816351	0.6041	0.7059	0.408176	40.2079	2.78602	19.2262	7.30306	59.4341	1.79695	0.8863	178.864	1.81024	1.00569	1.11993	2.12562
301	19	1	177	70	68	115	22.3435	15	5040	1.61111	0.910232	115	1.738	0.976393	0.981921	0.869	0.5266	0.49096	40.9038	1.90838	17.4971	6.01985	58.4009	1.21077	1.6854	178.551	2.28997	1.27221	1.08792	2.36013
302	19	2	170	62	63	95	21.4533	1	360	1.11111	0.653595	104	1.2808	1.85091	0.753412	0.6404	1.0668	0.376706	39.6156	3.41482	20.7858	5.94685	60.4014	2.78123	0.0429	179.965	2.41782	1.34323	1.75708	3.10031
303	24	1	173	67	68	116	22.3863	10	2148	1.61111	0.931278	114	1.6839	1.11444	0.973353	0.8419	0.5824	0.486647	42.1835	1.96688	15.9235	6.43828	58.107	1.5764	0.6909	178.373	2.11901	1.17723	1.27007	2.4473
304	23	2	177	66	63	101	21.0667	13	1920	1.33333	0.753296	105	1.5265	2.4361	0.862429	0.7633	1.3946	0.431243	40.024	2.82955	19.5924	5.27654	59.6164	2.50434	0.9201	177.77	3.17597	1.76443	1.79791	3.56234
305	23	2	156	59	63	111	24.2439	8	4158	1.19444	0.76567	109	1.3042	2.04079	0.836026	0.6521	1.1142	0.418013	38.789	2.98332	21.4552	9.76873	60.2442	3.00809	2.4618	176.901	3.89521	2.16401	1.97021	4.13421
306	22	2	168	53	60	104	18.7783	7	2079	1.22222	0.727513	110	1.3241	3.04585	0.788155	0.662	1.6499	0.394048	39.812	4.4052	19.6752	7.10895	59.4872	3.38796	1.7137	178.637	2.63665	1.46481	1.63056	3.09536
307	27	1	173	85	84	128	28.4005	8	2034	1.33333	0.770713	105	1.5131	1.1909	0.874624	0.7565	0.6758	0.437283	39.4001	3.0005	20.8609	4.85981	60.261	1.87385	0.8565	179.235	1.9828	1.10156	1.28018	2.38174
308	22	1	169	67	66	117	23.4586	10	2880	1.33333	0.788955	110	1.4472	1.15881	0.856331	0.7236	0.6289	0.428166	40.4368	2.00041	20.5255	6.65757	60.9623	1.75059	3.6245	177.827	2.35397	1.30776	1.18159	2.48935
309	19	1	173	63	73	103	21.0498	6	1188	1.33333	0.770713	107	1.4921	1.11509	0.862486	0.746	0.6239	0.431214	41.2072	2.47942	17.9734	8.82415	59.1806	1.69431	0.9455	179.485	2.09178	1.1621	1.51261	2.67471
310	19	2	160	59	66	97	23.0469	3	693	1.33333	0.833333	114	1.3883	1.42982	0.867688	0.6942	0.7444	0.433875	40.1132	3.29767	18.6932	8.75292	58.8064	2.05743	2.6525	178.448	2.81891	1.56606	1.77384	3.3399
311	28	1	179	81	73	109	25.2801	14	6718	1.13889	0.636251	107	1.271	1.6907	0.710056	0.6355	0.9434	0.355028	38.8673	3.13039	22.2316	5.31901	61.0989	2.27173	0.087	180.043	2.14861	1.19367	1.65881	2.85249
312	28	1	179	68	68	124	21.2228	13	9918	1.13889	0.636251	107	1.2702	1.35597	0.709609	0.6351	0.7561	0.354804	39.2658	2.28647	21.7899	6.34055	61.0557	1.8072	0.822	178.741	1.92032	1.06684	1.10355	2.17039
313	26	1	171	76	78	123	25.9909	10	3192	1.33333	0.779727	114	1.3952	1.24376	0.815906	0.6976	0.6507	0.407953	40.0853	2.42333	20.5973	3.77428	60.6826	1.99415	1.9426	178.918	1.87022	1.03901	1.25558	2.29459
314	24	1	178	78	73	102	24.6181	16	13164	1.25	0.702247	108	1.3903	1.14049	0.781067	0.6952	0.6343	0.390562	39.5759	2.27537	20.5768	8.68648	60.1527	2.14853	0.6835	179.967	1.24966	0.694256	0.929131	1.62339
315	23	2	158	75	73	119	30.0433	5	1032	1.27778	0.80872	104	1.4732	1.42985	0.932405	0.7366	0.8242	0.466203	40	2.64975	20.4082	6.46211	60.4082	2.06876	1.0257	179.814	2.13972	1.18873	1.46069	2.64943
316	24	2	164	51	60	110	18.9619	5	480	0.888889	0.542005	108	1.0022	1.45406	0.611098	0.5011	0.8197	0.305549	39.1722	2.51709	22.4686	5.2451	61.6408	2.34163	2.2868	179.989	1.96743	1.09302	1.39499	2.488
317	26	1	180	90	73	127	27.7778	9	4800	1.33333	0.740741	108	1.4654	1.41692	0.814111	0.7327	0.7786	0.407056	40.721	2.33246	19.073	4.88072	59.794	2.08984	1.249	179.515	1.63339	0.907439	1.24583	2.15327
318	19	1	182	68	73	101	20.5289	9	480	1.52778	0.839438	118	1.5465	2.01	0.849725	0.7732	1.0173	0.424835	40.9811	3.36789	16.9136	7.20604	57.8947	3.0419	2.7012	178.884	3.41464	1.89702	2.23651	4.13353
319	21	2	154	47	54	102	19.8178	1	66	1.13889	0.739538	111	1.2194	2.77552	0.791818	0.6097	1.4859	0.395909	40.1257	3.58673	19.2902	8.4587	59.4159	2.96756	1.1361	177.802	3.00464	1.66924	1.71133	3.38058
320	19	2	157	61	63	116	24.7475	2	264	1.13889	0.725407	109	1.2513	1.12224	0.797006	0.6257	0.6165	0.398535	38.8842	2.124	22.0125	4.19943	60.8967	1.45739	0.5619	180.883	1.79505	0.99725	1.20991	2.20716
321	27	2	164	50	57	110	18.5901	1	480	1.33333	0.813008	110	1.4412	1.76497	0.87878	0.7206	0.9539	0.43939	39.3695	2.47654	20.233	6.24079	59.6025	2.31953	2.5775	178.619	2.25124	1.25069	1.47667	2.72736
322	24	1	175	75	68	115	24.4898	13	4125	1.33333	0.761905	107	1.4886	1.35999	0.850629	0.7443	0.7592	0.425314	39.1246	2.56923	21.3115	5.18499	60.436	1.86329	1.1169	177.478	2.70499	1.50277	1.13536	2.63814
323	25	2	166	55	58	108	19.9594	14	1440	1.33333	0.803213	105	1.5126	0.937523	0.911205	0.7563	0.5318	0.455602	38.4811	1.82947	22.0207	5.59655	60.5018	1.4864	2.6088	180.949	2.10528	1.1696	1.3111	2.4807
324	25	1	174	71	73	118	23.4509	6	575	1.13889	0.654534	103	1.3173	1.58467	0.757069	0.6587	0.9164	0.378563	38.3285	2.71756	24.8008	6.00142	63.1293	2.11566	3.8779	177.673	2.69197	1.49554	1.31721	2.81275
325	23	2	157	47	57	94	19.0677	6	4752	1.13889	0.725407	120	1.1348	2.59193	0.722803	0.5674	1.2913	0.361401	40.2279	4.80637	20.6158	7.21825	60.8437	3.43552	2.7	178.05	3.67638	2.04243	2.26085	4.30329
326	22	1	178	70	66	121	22.0932	21	9786	1	0.561798	100	1.1916	1.69839	0.669438	0.5958	1.0119	0.334719	37.5921	3.26824	25.2954	7.31991	62.8875	2.55822	1.2838	179.818	1.91112	1.06173	1.36553	2.42726
327	23	1	171	66	66	104	22.571	8	9276	1	0.584795	89	1.3463	2.52284	0.78731	0.6731	1.6982	0.393626	39.8169	5.83722	19.0188	17.1278	58.8357	4.60112	3.4156	176.997	4.58837	2.54909	2.80909	5.35819
328	22	1	180	73	78	112	22.5309	12	1866	1.19444	0.66358	101	1.4025	2.42729	0.779167	0.7013	1.4251	0.389611	38.869	3.24449	22.4834	6.77478	61.3524	3.17673	0.5713	178.982	1.87193	1.03996	1.32289	2.36285
329	20	2	169	58	60	107	20.3074	10	1920	1.33333	0.788955	107	1.4798	1.57999	0.875621	0.7399	0.8768	0.437811	39.6124	2.54642	20.9793	5.58455	60.5916	2.54276	0.5164	180.712	2.42122	1.34512	1.54021	2.88533
330	22	2	157	43	55	120	17.4449	1	66	1	0.636943	99	1.2098	1.89006	0.770573	0.6049	1.1433	0.385287	37.7475	4.16531	22.1285	8.31416	59.876	2.7253	5.981	176.422	4.12475	2.29153	1.854	4.14553
331	21	2	162	58	63	108	22.1003	3	198	1.05556	0.651578	104	1.2162	1.41016	0.750741	0.6081	0.8124	0.37537	37.8829	3.17214	24.098	8.56337	61.9809	2.41591	0.3587	178.288	3.00413	1.66896	1.75667	3.42563
332	25	2	161	59	60	95	22.7615	3	960	1.08333	0.672878	111	1.1656	2.04336	0.723975	0.5828	1.0993	0.361988	39.3804	3.9187	21.3597	4.07871	60.7401	2.55762	0.3867	180.751	2.55993	1.42218	1.74028	3.16247
333	25	2	166	60	63	117	21.7738	4	4518	1.25	0.753012	108	1.3807	1.21297	0.831747	0.6903	0.6699	0.415843	38.9648	2.54024	21.1138	5.18618	60.0786	1.68313	2.4254	177.731	2.768	1.53778	1.52893	3.06671
334	26	2	159	52	60	110	20.5688	7	577.5	1	0.628931	110	1.142	1.78599	0.718239	0.571	1.0198	0.359119	39.4046	2.26979	21.366	12.4183	60.7706	3.38832	0.4454	175.557	4.44341	2.46856	1.55815	4.02672
335	24	2	172	55	57	116	18.5911	8	1440	1.13889	0.662145	92	1.4785	2.32679	0.859593	0.7393	1.5103	0.429826	37.7268	3.185	24.5977	9.32608	62.3245	3.22361	0.1362	181.425	2.79702	1.5539	1.88121	3.43511
336	24	2	153	42	54	112	17.9418	7	720	1.16667	0.762527	101	1.3851	0.842996	0.905294	0.6925	0.5004	0.452614	40.2965	2.12674	19.626	6.4654	59.9225	1.33556	0.545	178.364	1.9388	1.07711	1.00284	2.07995
337	20	1	169	72	83	147	25.2092	16	5892	1.38889	0.821828	112	1.479	1.08736	0.875148	0.7395	0.579	0.437574	40.5327	1.98284	19.6346	6.81756	60.1673	1.70242	1.753	179.516	1.44884	0.804911	1.06331	1.86822
338	22	2	159	61	63	11	24.1288	5	990	1.16667	0.733753	113	1.2279	1.1533	0.772264	0.614	0.6069	0.386164	39.4808	1.90979	21.0723	4.75458	60.5531	1.26732	0.086	182.13	2.5007	1.38928	1.25836	2.64764
339	23	2	158	53	57	108	21.2306	5	990	1.13889	0.720816	108	1.2564	1.54292	0.79519	0.6282	0.851	0.397595	39.439	2.68085	19.7537	7.44772	59.1927	2.19132	3.4104	176.28	3.90718	2.17066	1.15711	3.32776
340	20	1	166	66	63	134	23.9512	19	16506	1.33333	0.803213	116	1.3759	1.44581	0.828855	0.688	0.746	0.414458	39.7654	3.05165	19.9932	7.17394	59.7586	1.88944	1.19	176.638	3.97895	2.21053	2.02803	4.23856
341	23	1	178	77	73	129	24.3025	8	2594	1.27778	0.717853	103	1.4876	1.23992	0.83573	0.7438	0.7217	0.417865	39.598	2.86833	20.9586	4.26746	60.5566	2.17202	0.3837	179.578	1.69792	0.943289	1.2412	2.18449
342	24	1	177	82	76	119	26.1738	15	6558	1.25	0.706215	111	1.3491	0.997239	0.762203	0.6745	0.5381	0.381073	39.0836	2.24084	21.3949	4.82218	60.4784	1.46052	1.1145	179.818	1.51643	0.842461	1.08658	1.92904
343	23	1	174	57	68	109	18.8268	6	1230	1.33333	0.766284	119	1.3956	1.19152	0.802069	0.6978	0.6236	0.401034	41.0828	1.98745	18.4713	2.55207	59.5541	2.09423	1.5625	180.593	1.71459	0.95255	1.18577	2.13832
344	21	1	170	62	66	110	21.4533	9	1760	1.13889	0.669935	103	1.3196	1.49017	0.776235	0.6598	0.8633	0.388118	39.4314	3.19568	22.5757	7.81504	62.0071	2.44004	3.7163	179.325	2.31873	1.28818	1.55035	2.83853
345	27	1	174	75	71	113	24.7721	15	8532	1.33333	0.766284	113	1.4017	1.57804	0.805575	0.7008	0.8295	0.402759	41.3963	3.02781	16.8507	10.4435	58.247	2.07719	0.858	176.677	3.69126	2.0507	1.66776	3.71846
346	24	2	159	59	63	110	23.3377	19	8532	1.61111	1.01328	119	1.6149	2.9236	1.01566	0.8075	1.4652	0.507862	42.9151	3.25293	14.5418	9.74226	57.4569	3.28542	0.8706	180.346	1.5439	0.857722	1.21311	2.07083
347	21	2	168	66	63	101	23.3844	8	2140	0.888889	0.529101	90	1.1806	3.42512	0.702738	0.5903	2.2745	0.351369	37.2005	8.67892	27.1903	15.087	64.3908	4.93875	4.372	179.615	4.09362	2.27423	2.80111	5.07534
348	24	1	177	73	71	115	23.3011	21	12852	1.33333	0.753296	112	1.4133	1.43915	0.798475	0.7067	0.7628	0.399266	39.8971	2.27585	20.1201	4.13716	60.0172	1.63536	0.2108	179.067	1.72451	0.958061	1.15718	2.11524
349	24	2	159	61.5	63	110	24.3266	13	3108	1.13889	0.716282	109	1.2382	1.32958	0.778742	0.6191	0.7228	0.389371	39.0223	2.00936	22.4664	6.38732	61.4887	1.91434	1.3181	178.126	2.60993	1.44996	1.4656	2.91556
350	30	2	157	54.9	60	105	22.2727	5	567.5	1.13889	0.725407	98	1.3764	1.77943	0.876688	0.6882	1.0752	0.438344	39.2174	2.79034	21.7032	8.15824	60.9205	2.79577	0.3523	180.222	1.76862	0.982567	1.24783	2.23039
351	23	2	158	45	53	110	18.026	7	1386	1.33333	0.843882	113	1.4021	1.53309	0.887405	0.7011	0.8061	0.443734	42.4011	2.43201	16.9638	7.85968	59.3649	1.52194	4.2542	175.314	4.74571	2.63651	1.50124	4.13775
352	21	2	157	46	60	102	18.662	14	4392	1.27778	0.813871	112	1.3524	1.74464	0.861401	0.6762	0.9233	0.430701	39.787	3.30912	19.8248	10.9878	59.6118	2.68168	1.5583	176.954	3.65589	2.03105	1.93301	3.96406
353	23	2	158	54	60	96	21.6311	13	4266	1.33333	0.843882	105	1.5185	1.51742	0.961076	0.7592	0.8641	0.480506	40.8815	3.16084	20.0777	9.21669	60.9591	1.9395	4.6068	175.771	4.5922	2.55122	1.71673	4.26796
354	26	1	178	78	83	127	24.6181	5	495	1.33333	0.749064	108	1.4674	1.30204	0.824382	0.7337	0.7165	0.412191	40.288	2.68219	19.8011	7.87027	60.0891	1.96741	0.9406	179.996	1.78838	0.993544	1.3076	2.30114
355	22	2	162	53	60	112	20.1951	3	346.5	1.13889	0.703018	95	1.4261	2.10578	0.880309	0.713	1.3184	0.440123	38.6458	4.46491	20.9375	10.4411	59.5833	2.91692	4.5541	174.384	5.61578	3.11988	1.69897	4.81885
356	26	1	181	103	76	112	31.4398	10	2910	1.33333	0.736648	112	1.4301	1.64124	0.79011	0.715	0.8802	0.395028	39.2439	2.53772	22.0037	7.23015	61.2477	1.8386	1.2606	179.587	2.22942	1.23857	1.58187	2.82044
357	21	2	160	46	57	103	17.9687	12	4692	1.27778	0.798611	116	1.3143	1.85219	0.821437	0.6572	0.9526	0.41075	40.7812	2.57472	18.3012	8.19618	59.0824	2.03055	0.334	178.317	2.30129	1.27849	1.29895	2.57744
358	24	1	181	83	68	109	25.335	21	6426	1.33333	0.736648	96	1.6613	1.15489	0.917845	0.8306	0.7195	0.458895	39.4296	3.1659	22.4214	4.81638	61.8511	2.17183	3.3021	179.879	1.78111	0.989506	1.17923	2.16873
359	23	2	152	49	57	116	21.2084	0	0	1.05556	0.694444	105	1.2075	1.88915	0.794408	0.6037	1.0805	0.397171	39.4926	2.82357	20.5519	7.54869	60.0446	2.64853	1.185	176.893	3.41628	1.89793	1.61914	3.51708
360	23	2	161	52	60	104	20.061	3	346.5	1.13889	0.707384	102	1.3373	2.578	0.830621	0.6686	1.5136	0.41528	38.7839	3.79694	22.3131	13.0202	61.0969	4.22787	0.307	180.7	3.16786	1.75992	2.28207	4.04199
361	19	1	168	76	76	128	26.9274	11	1440	1	0.595238	100	1.1929	3.69117	0.71006	0.5964	2.2016	0.355	36.0992	5.98628	28.1095	8.56757	64.2087	4.61277	0.8567	179.478	3.87861	2.15478	2.68872	4.8435
362	19	2	161	67	68	117	25.8478	4	2376	1.33333	0.828157	118	1.3492	1.37886	0.838012	0.6746	0.6976	0.419006	40.8076	2.65367	18.6574	7.45334	59.465	1.92853	0.6703	178.589	2.45269	1.36261	1.56441	2.92701
363	21	1	182	73	73	115	22.0384	9	3120	1.25	0.686813	107	1.384	1.52321	0.76044	0.692	0.8433	0.38022	40.968	3.35603	17.5528	6.50153	58.5208	2.72433	1.2402	178.524	2.8171	1.56506	1.70201	3.26706
364	23	1	172	72	68	122	24.3375	10	960	1.13889	0.662145	101	1.3509	1.94808	0.785407	0.6754	1.1554	0.392674	39.5045	3.27456	22.3847	7.22368	61.8892	2.72956	3.6494	177.495	3.16542	1.75857	1.63454	3.39311
365	22	1	180	89	78	140	27.4691	15	4980	1.22222	0.679012	104	1.4046	1.34411	0.780333	0.7023	0.7723	0.390167	38.9865	3.17289	21.5322	5.1077	60.5187	2.583	1.2612	179.529	2.36313	1.31285	1.58796	2.90081
366	23	1	177	64	66	120	20.4284	4	528	1.13889	0.64344	99	1.3769	1.63089	0.77791	0.6884	0.9858	0.388927	40.395	3.44152	19.4463	5.79596	59.8413	2.44747	0.5868	178.641	2.27815	1.26564	1.36451	2.63015
367	28	2	158	45	57	100	18.026	11	2925	1.13889	0.720816	113	1.2074	1.76014	0.764177	0.6037	0.933	0.382089	39.7676	3.03463	20.9702	5.09723	60.7377	2.40361	1.2788	177.424	3.30431	1.83573	1.77269	3.60841
368	24	2	159	47	57	109	18.591	7	4832	1.13889	0.716282	110	1.2395	1.27204	0.77956	0.6197	0.6922	0.389748	40.9222	2.96367	18.0534	5.55519	58.9757	1.75954	0.2492	178.375	2.36119	1.31177	1.54235	2.85412
369	24	2	160	68	73	115	26.5625	1	33	1	0.625	103	1.1556	2.14884	0.72225	0.5778	1.2416	0.361125	38.9581	4.74664	22.4299	6.03703	61.388	3.24835	0.7874	177.42	3.905	2.16944	2.25859	4.42803
370	30	2	158	62	66	120	24.8358	3	240	1.11111	0.703235	114	1.1577	1.12425	0.732722	0.5789	0.5857	0.366392	38.4233	3.07027	22.982	7.51066	61.4053	1.83356	0.4811	180.905	2.24264	1.24591	1.45602	2.70193
371	25	1	176	81.9	68	117	26.4398	9	4318	1.13889	0.647096	105	1.2883	1.33905	0.731989	0.6441	0.7574	0.365966	39.6294	2.65207	19.8912	5.791	59.5206	2.17874	2.1223	176.687	3.61699	2.00944	1.54298	3.55242
372	25	2	164	46	54	102	17.1029	10	3600	1.02778	0.626694	103	1.1856	1.42718	0.722927	0.5928	0.8232	0.361463	38.2975	2.43227	23.0583	6.31443	61.3558	1.99052	0.8834	182.182	2.79075	1.55042	1.51836	3.06878
373	25	2	163	67	68	100	25.2174	10	1440	1.16667	0.715746	103	1.3469	3.99462	0.826319	0.6735	2.3058	0.41319	38.8757	5.11039	21.3485	12.9143	60.2242	4.59583	2.289	178.688	3.26146	1.81192	2.29535	4.10727
374	21	2	154	51	58	93	21.5045	4	396	1.27778	0.829726	108	1.4113	1.44575	0.916429	0.7057	0.7984	0.458247	40.5706	2.87523	17.8681	8.77542	58.4387	2.03735	2.4128	179.196	2.46106	1.36726	1.68226	3.04951
375	22	2	154	53	63	105	22.3478	3	198	1.05556	0.685426	110	1.1461	1.724	0.744221	0.573	0.9359	0.372078	39.1097	3.06164	21.3884	4.98261	60.498	2.26784	0.9981	179.909	1.81324	1.00736	1.39411	2.40147
376	23	1	167	66	68	131	23.6652	19	13680	1.33333	0.798403	112	1.4233	1.27841	0.852275	0.7116	0.6824	0.426108	41.3388	2.35469	16.4367	9.62419	57.7755	2.06264	2.1199	177.454	2.91409	1.61894	1.44752	3.06646
377	25	1	177	85	73	140	27.1314	5	2034	1.19444	0.674827	113	1.2697	1.75919	0.717345	0.6349	0.935	0.358701	40.6854	2.87278	19.2172	5.55076	59.9026	2.29907	1.4556	177.896	2.83962	1.57757	1.67374	3.25131
378	27	1	173	76	83	135	25.3934	5	495	1.02778	0.594091	100	1.2229	1.32062	0.706879	0.6114	0.7856	0.35341	38.2161	3.13219	24.6998	3.99153	62.916	2.31563	3.0071	178.023	2.83837	1.57687	1.64553	3.22241
379	25	1	173	75	71	127	25.0593	2	264	1.33333	0.770713	108	1.4692	1.17013	0.849249	0.7346	0.6447	0.424624	39.9315	2.22932	20.1712	6.6471	60.1027	1.84651	0.0858	178.398	2.03468	1.13038	1.23057	2.36095
380	27	2	164	52	60	120	19.3337	3	720	1.13889	0.694444	105	1.2981	2.03723	0.791524	0.6491	1.161	0.395793	38.8784	4.33686	23.2066	12.1073	62.085	3.645	2.6809	178.795	3.03537	1.68632	2.04954	3.73585
381	25	2	157	56	60	100	22.719	3	594	1.13889	0.725407	101	1.3478	1.34787	0.858471	0.6739	0.7976	0.429236	37.7049	2.53787	22.748	6.5109	60.4529	2.29716	4.7701	175.71	4.29038	2.38354	1.16885	3.5524
382	27	2	165	52	60	111	19.1001	10	2400	1.19444	0.723906	108	1.3119	1.71235	0.795091	0.6559	0.9404	0.397515	42.3295	3.20013	16.3374	10.1185	58.6669	2.10749	2.382	176.723	4.25664	2.3648	1.99234	4.35714
383	25	1	176	91	78	124	29.3776	19	8919	1.41667	0.804924	112	1.5156	1.31584	0.861136	0.7578	0.7038	0.430568	40.1258	2.4164	20.7342	4.32281	60.86	1.791	2.4873	179.542	2.04513	1.13618	1.47578	2.61197
384	21	2	168	61	63	123	21.6128	5	480	1.13889	0.67791	101	1.333	1.79182	0.793452	0.6665	1.0486	0.396726	38.8414	3.14098	21.7532	7.42465	60.5947	2.37645	1.4414	177.352	3.38765	1.88203	1.63566	3.51768
385	22	1	180	86	78	130	26.5432	10	3519	1.22222	0.679012	100	1.4664	2.01	0.814667	0.7332	1.2058	0.407333	38.8331	4.35015	22.5719	10.0404	61.405	3.29647	0.6151	180.47	2.49545	1.38636	1.8583	3.24466
386	28	2	159	54	60	103	21.3599	10	1806	1.11111	0.698812	108	1.2356	1.72357	0.777107	0.6178	0.9584	0.388553	39.1245	2.36169	23.244	3.86594	62.3685	2.11469	3.8909	176.027	3.97252	2.20696	1.30382	3.51078
387	24	2	160	63	63	121	24.6094	13	5652	1.33333	0.833333	111	1.4274	1.21355	0.892125	0.7137	0.6496	0.446062	39.572	2.47422	20.0068	4.43899	59.5788	1.62222	2.1232	178.594	1.83201	1.01778	1.09991	2.11769
388	24	2	161	65.4	66	112	25.2305	7	1386	1.33333	0.828157	117	1.3506	1.21612	0.838882	0.6753	0.6159	0.419441	40.0511	1.97323	19.7106	4.41539	59.7617	1.49711	0.4664	182.725	2.91106	1.61726	1.2817	2.89896
389	26	1	179	68	68	110	21.2228	19	5706	1.22222	0.682806	112	1.3058	1.29652	0.729497	0.6529	0.6926	0.364749	41.0654	2.32434	18.2437	7.60043	59.3091	1.71238	0.9159	179.773	2.05314	1.14063	1.57341	2.71404
390	23	2	160	64	66	124	25	12	2679	1.22222	0.763889	112	1.3096	1.82723	0.8185	0.6548	0.979	0.40925	41.4051	3.45755	16.5451	6.86306	57.9501	2.79741	1.5454	180.944	2.90269	1.61261	1.99025	3.60286
391	21	2	151	54	57	130	23.6832	6	1386	1	0.662252	107	1.1047	3.4709	0.731589	0.5524	1.9172	0.365828	39.1973	5.37409	21.1956	12.2766	60.3928	4.33197	1.0403	179.263	3.4155	1.8975	2.42341	4.32091
392	23	2	160	51	60	130	19.9219	10	1746	1.22222	0.763889	113	1.2836	1.57374	0.80225	0.6418	0.8264	0.401125	41.2855	3.28275	17.6501	10.5977	58.9356	2.45624	0.5369	185.429	5.42933	3.01629	1.39291	4.4092
393	28	2	159	55	60	114	21.7555	6	240	1.13889	0.716282	101	1.3368	1.72837	0.840755	0.6684	1.0144	0.420377	40.1261	3.70482	20.4464	5.869	60.5725	3.23926	1.7563	174.311	6.00641	3.33689	1.83937	5.17627
394	24	1	182	84	73	148	25.3593	6	1440	1.33333	0.732601	111	1.4276	1.34292	0.784396	0.7138	0.7189	0.392198	41.2124	2.49415	18.8487	6.79357	60.0611	1.82031	3.139	178.843	1.9539	1.0855	1.22559	2.31109
395	27	2	158	56	63	100	22.4323	10	480	1.13889	0.720816	104	1.324	3.40698	0.837975	0.662	1.9804	0.418987	39.1398	3.83242	20.4301	11.1483	59.5699	5.97953	3.2435	174.933	5.06666	2.81481	1.05167	3.86648
396	22	2	164	49	57	95	18.2183	14	2640	1.16667	0.711382	107	1.3067	1.72572	0.796768	0.6533	0.9664	0.398354	41.1051	2.75416	17.655	9.31294	58.7601	2.64584	0.3273	178.053	2.61569	1.45316	1.67789	3.13105
397	25	2	153	51	60	106	21.7865	10	3816	0.833333	0.544662	92	1.0813	1.39903	0.706732	0.5406	0.9077	0.353333	37.8661	4.22542	24.3192	8.69272	62.1853	2.60013	0.1358	178.33	2.95869	1.64372	1.75896	3.40268
398	23	2	153	48	57	110	20.5049	1	280	1.16667	0.762527	114	1.2273	1.98775	0.802157	0.6136	1.0455	0.401046	40.0102	2.46687	20.6586	8.4086	60.6688	2.68161	1.7116	177.953	2.72198	1.51221	1.47038	2.98259
399	23	1	171	71	73	125	24.281	7	1386	1	0.584795	102	1.1662	1.73109	0.681988	0.5831	1.0094	0.340994	38.5354	2.99984	22.8949	7.32172	61.4303	2.69964	0.089	177.799	2.81353	1.56307	1.4459	3.00897
400	24	1	184	80	73	127	23.6295	10	1440	1.05556	0.573671	90	1.3986	2.00659	0.760109	0.6993	1.3293	0.380054	38.2161	4.28851	23.5506	10.145	61.7667	4.14123	0.0449	180.731	2.77435	1.54131	1.89617	3.43747
401	27	1	175	97	83	122	31.6735	9	810	1	0.571429	93	1.2787	2.49816	0.730686	0.6393	1.5972	0.365314	38.5297	5.25958	22.5061	10.5931	61.0358	3.75124	1.0522	179.434	2.55724	1.42069	1.81442	3.23511
402	28	2	163	50	57	100	18.8189	15	3306	0.888889	0.545331	89	1.1862	1.94813	0.72773	0.5931	1.2998	0.363865	37.4695	4.53222	26.1938	9.56486	63.6633	3.5683	3.0699	175.055	5.0704	2.81689	1.63071	4.4476
403	27	2	166	66	60	114	23.9512	12	4068	0.972222	0.585676	102	1.1422	1.97232	0.688072	0.5711	1.1586	0.344036	38.9854	3.40307	22.8124	7.28244	61.7978	2.52776	2.0292	164.992	15.0079	8.33772	2.0549	10.3926
404	21	2	157	47	60	120	19.0677	15	5838	0.972222	0.61925	95	1.2231	1.88701	0.779045	0.6115	1.187	0.38949	39.2604	3.502	22.2741	9.43068	61.5345	3.09777	2.0467	177.343	2.96081	1.64489	1.48971	3.13461
405	22	1	167	67	68	120	24.0238	7	891	0.944444	0.565536	107	1.0585	2.65851	0.633832	0.5293	1.4899	0.316946	37.1654	5.08564	25.4804	5.57213	62.6458	3.16685	0.5423	177.747	4.15712	2.30951	2.4054	4.71491
406	26	2	164	58	63	120	21.5645	11	1120	1.22222	0.745257	99	1.4684	1.00896	0.895366	0.7342	0.6061	0.447683	40.1393	2.37498	19.5685	6.93513	59.7078	1.61486	0.3801	181.258	2.05046	1.13914	1.26682	2.40597
407	21	2	154	45	57	120	18.9745	7	2772	1.05556	0.685426	98	1.2788	1.57151	0.83039	0.6394	0.9519	0.415195	39.3981	2.91892	20.877	6.40849	60.2752	2.65565	0.8259	179.786	2.14406	1.19114	1.55368	2.74482
408	22	2	159	44	57	127	17.4044	12	2856	1.16667	0.733753	107	1.3058	0.979517	0.821258	0.6529	0.5481	0.410629	40.9643	2.19362	18.0546	8.21951	59.0189	1.59271	0.0411	177.634	2.54803	1.41557	1.22479	2.64036
409	30	2	168	58	60	110	20.5499	13	1440	1.13889	0.67791	113	1.2025	1.51642	0.715774	0.6013	0.8005	0.357917	39.9797	2.97901	19.4318	6.73741	59.4115	1.92151	1.5114	179.225	2.28763	1.27091	1.71693	2.98784
410	20	1	174	80	73	138	26.4236	14	5332	1.30556	0.750319	107	1.4585	0.87601	0.838218	0.7293	0.4893	0.419138	39.875	1.7269	20.8917	6.16369	60.7668	1.65057	1.6226	178.082	2.16048	1.20027	1.01069	2.21095
411	19	1	174	64.2	66	123	21.2049	13	3360	1	0.574713	103	1.1584	1.81215	0.665747	0.5792	1.0496	0.332874	36.933	4.12937	24.9492	7.37178	61.8822	2.15829	3.1577	178.358	2.98849	1.66027	1.87995	3.54023
412	19	1	171	75	81	137	25.6489	11	1866	1.13889	0.666017	103	1.3172	2.1641	0.770292	0.6586	1.2514	0.385146	38.6651	4.93546	23.9668	11.1033	62.6319	3.08214	3.295	178.86	3.11473	1.73041	2.3738	4.1042
413	27	2	154	51	57	97	21.5045	10	2106	1.13889	0.739538	111	1.2145	1.33058	0.788636	0.6072	0.7094	0.394286	39.6078	2.30712	19.3862	7.74881	58.994	1.77849	3.469	177.524	2.91252	1.61807	1.44003	3.0581
414	27	2	159	48	57	121	18.9866	9	480	1.13889	0.716282	111	1.217	1.81475	0.765409	0.6085	0.9696	0.382704	39.4419	2.8774	20.9971	8.1616	60.439	2.10923	0.3015	179.611	2.0587	1.14372	1.5606	2.70432
415	20	2	160	59	66	117	23.0469	4	537	1.13889	0.711806	108	1.2569	1.57529	0.785562	0.6284	0.8693	0.39275	39.4255	2.89914	20.9438	5.13565	60.3693	1.93675	0.519	181.465	2.62362	1.45757	1.59095	3.04852
416	23	1	167	67	68	113	24.0238	7	2772	1.27778	0.765136	110	1.3854	1.9654	0.829581	0.6927	1.0655	0.41479	40.649	3.06281	18.6678	10.907	59.3168	2.82517	0.084	176.487	4.13128	2.29516	2.13293	4.42809
417	22	1	177	82	83	145	26.1738	19	7200	1.33333	0.753296	105	1.5054	1.19407	0.850508	0.7527	0.6741	0.425254	38.5795	2.84918	23.2499	5.05249	61.8293	1.82325	1.0653	178.048	2.44884	1.36047	1.33398	2.69445
418	23	1	170	75	73	120	25.9516	8	900	1.22222	0.718954	100	1.448	2.09614	0.851765	0.724	1.2417	0.425882	40.2412	3.19051	19.1387	8.27068	59.3798	2.58118	0.9374	181.965	2.39637	1.33132	1.26589	2.5972
419	24	2	161	56	63	116	21.6041	9	1084	1.02778	0.638371	101	1.2089	2.33701	0.75087	0.6044	1.3744	0.375404	39.33	3.76481	20.8638	7.05816	60.1938	2.79962	1.2033	178.018	2.89535	1.60853	1.77979	3.38832
420	23	2	159	45	58	120	17.7999	9	693	0.833333	0.524109	101	0.9843	3.46434	0.619057	0.4922	2.0461	0.30956	38.4524	6.53977	23.2137	7.85355	61.6661	5.21307	0.3087	183.178	4.34455	2.41364	2.34419	4.75783
421	24	1	177	68	68	119	21.7051	3	594	1	0.564972	90	1.325	2.39472	0.748588	0.6625	1.5865	0.374294	37.9417	5.8495	24.6998	7.73812	62.6415	3.52067	1.549	178.314	3.98501	2.21389	2.46568	4.67957
422	22	2	155	43	63	120	17.898	9	3816	0.916667	0.591398	93	1.1807	2.06135	0.761742	0.5903	1.3275	0.380839	38.8371	4.18672	21.9634	10.0954	60.8006	3.11724	0.9081	177.559	2.92582	1.62546	1.57316	3.19862
423	20	1	164	65	70	120	24.1672	5	990	1.13889	0.694444	109	1.2457	1.90643	0.759573	0.6228	1.0426	0.379756	38.0542	3.11451	23.1499	7.49463	61.2041	2.54738	1.8511	179.995	1.95067	1.08371	1.42988	2.51359
424	21	2	156	47	65	111	19.313	11	1440	1.33333	0.854701	115	1.3857	1.2469	0.888269	0.6929	0.6479	0.444167	40.8001	2.04607	19.0074	6.33174	59.8076	1.65113	1.5007	180.884	1.67177	0.928761	1.07938	2.00814
425	24	1	181	80	73	120	24.4193	14	7119	1.61111	0.890117	116	1.6645	1.38267	0.919613	0.8323	0.7143	0.459834	42.0954	2.8186	16.0469	5.59173	58.1423	1.57373	0.5663	180.067	1.77257	0.984761	1.26775	2.25251
426	20	2	159	52	68	120	20.5688	9	3816	1	0.628931	94	1.2641	1.48983	0.795031	0.6321	0.9416	0.397547	38.7962	3.43951	22.1496	10.6508	60.9458	2.67123	0.6627	180.65	2.0754	1.153	1.40321	2.55621
427	24	2	164	61	68	120	22.68	18	8136	1.13889	0.694444	97	1.3989	2.26241	0.852988	0.6995	1.3894	0.426524	38.8229	3.79724	21.6418	10.4959	60.4647	3.38842	1.8182	179.75	2.49757	1.38754	1.90434	3.29188
428	27	2	162	56	68	111	21.3382	11	4590	0.944444	0.58299	98	1.1548	1.98743	0.71284	0.5774	1.2151	0.35642	36.4628	4.25722	26.3588	3.65191	62.8216	2.67265	1.9436	176.54	3.70471	2.05817	1.69704	3.75521
429	24	2	158	46	66	115	18.4265	3	297	1.25	0.791139	113	1.3196	3.10501	0.83519	0.6598	1.639	0.417595	41.9824	3.97833	15.9337	7.51112	57.9161	3.38213	0.2414	179.339	2.74698	1.5261	2.04399	3.57009
430	27	2	159	48	57	112	18.9866	2	396	1	0.628931	95	1.2546	3.86824	0.789057	0.6273	2.4265	0.394528	39.5945	6.25466	19.494	6.99036	59.0885	4.63627	3.2016	180.573	2.47271	1.37373	1.67376	3.04748
431	19	1	170	88	86	120	30.4498	10	1920	1.05556	0.620915	102	1.2268	1.42215	0.721647	0.6134	0.8264	0.360824	37.2225	2.33031	25.2624	3.51906	62.4849	1.77899	0.7829	175.515	4.48458	2.49143	1.39342	3.88485
432	19	2	172	67	66	106	22.6474	15	3360	1.13889	0.662145	97	1.3972	1.57834	0.812326	0.6986	0.9681	0.406163	38.4322	3.79447	22.6153	5.58339	61.0475	3.22765	1.4048	180.331	2.22828	1.23793	1.42558	2.66352
433	21	2	154	51	57	114	21.5045	3	678	1	0.649351	114	1.104	0.724638	0.716883	0.552	0.4	0.358442	38.587	2.07324	21.9203	6.05238	60.5072	1.92737	2.3203	177.382	2.61818	1.45454	1.38068	2.83523
434	26	2	160	53	60	120	20.7031	3	297	1.19444	0.746528	119	1.1999	1.79872	0.749937	0.6	0.9035	0.375	38.6367	2.71555	23.2664	5.91626	61.9032	2.07081	1.4072	176.446	4.52284	2.51269	2.36473	4.87742
435	25	1	178	68	68	126	21.4619	8	1788	1.27778	0.717853	109	1.3902	2.30219	0.781011	0.6951	1.2523	0.390506	41.4809	3.47341	17.3957	6.71603	58.8766	2.76239	0.8654	179.345	2.2448	1.24711	1.57016	2.81727
436	20	1	186	92	72	120	26.5927	9	1668	1.61111	0.866189	108	1.7692	1.17418	0.951183	0.8846	0.6447	0.475591	40.8935	2.65617	18.5223	5.92745	59.4158	1.93164	0.8278	181.096	2.31065	1.28369	1.47095	2.75465
437	20	1	171	71	68	135	24.281	13	2400	1	0.584795	97	1.2345	1.75099	0.72193	0.6172	1.0808	0.360936	37.8145	4.01275	25.6291	9.96953	63.4436	3.08636	3.1763	178.336	3.5579	1.97661	2.16725	4.14386
438	23	1	170	75	71	120	25.9516	12	2586	1.05556	0.620915	100	1.2708	1.9047	0.747529	0.6354	1.1465	0.373765	39.8203	5.25812	21.207	7.19904	61.0273	3.42601	2.1516	180.663	2.8011	1.55617	1.94041	3.49658
439	24	2	159	54	57	105	21.3599	9	1666	1	0.628931	101	1.1726	1.77912	0.737484	0.5863	1.0431	0.368742	37.8816	2.84756	23.111	7.45706	60.9927	2.84427	2.9283	174.855	5.14475	2.85819	1.30768	4.16588
440	25	2	165	56	60	115	20.5693	5	990	1.13889	0.690236	101	1.3569	1.39834	0.822364	0.6785	0.833	0.411212	38.4378	2.97233	23.4841	7.52381	61.9219	2.26673	0.8335	180.276	2.33157	1.29532	1.61176	2.90708
441	23	1	169	69	81	108	24.1588	2	396	1.25	0.739645	111	1.3484	1.49316	0.79787	0.6742	0.8053	0.398935	39.2103	2.76024	20.3433	7.29233	59.5536	1.88251	3.0889	175.262	4.80078	2.6671	1.46333	4.13043
442	23	2	161	50	66	120	19.2894	6	594	1.16667	0.724638	105	1.321	1.44517	0.820497	0.6605	0.8182	0.410248	39.0795	2.50285	21.0598	5.38087	60.1393	1.88063	1.9794	176.514	3.60849	2.00472	1.50167	3.50639
443	23	1	164	54	71	103	20.0773	9	2346	1.27778	0.779133	115	1.324	1.93658	0.807317	0.662	1.0033	0.403659	41.3308	2.90631	17.5753	8.44196	58.9062	2.64081	0.5752	179.006	3.25167	1.80648	2.13917	3.94566
444	25	1	178	65	74	138	20.5151	13	7812	1.5	0.842697	114	1.5691	1.27334	0.881517	0.7846	0.666	0.440787	42.8303	1.94442	15.0734	8.12425	57.9037	1.72252	1.7287	180.422	1.7204	0.955778	1.19886	2.15464
445	23	1	173	68	68	130	22.7204	7	1386	0.972222	0.561978	96	1.2066	1.93288	0.697457	0.6033	1.1994	0.348728	37.9222	4.01216	23.7099	8.00931	61.6321	2.91536	1.1686	180.145	2.2532	1.25178	1.63684	2.88862
446	26	2	163	57	57	120	21.4536	13	1920	1.27778	0.783913	108	1.4111	1.16035	0.865706	0.7056	0.6407	0.432883	39.9624	1.5402	19.9727	5.53756	59.9351	1.65446	0.2562	180.462	1.44822	0.804567	1.06228	1.86685
447	28	1	183	82	86	121	24.4857	7	4320	1.33333	0.728597	109	1.4652	1.40828	0.800656	0.7326	0.7738	0.400328	40.5797	2.48794	18.0148	9.08864	58.5945	2.28537	2.0145	177.504	2.8572	1.58733	1.41402	3.00135
448	23	1	174	71	68	120	23.4509	8	2292	1.33333	0.766284	99	1.615	1.60425	0.928161	0.8075	0.9716	0.46408	37.5817	3.21273	25.0774	5.73425	62.6591	2.7107	0.5398	179.756	1.6363	0.909056	1.24214	2.15119
449	21	2	165	60	68	126	22.0386	5	992	1.33333	0.808081	112	1.424	1.20306	0.86303	0.712	0.6424	0.431515	39.7174	2.07566	20.6163	5.27253	60.3337	2.04264	0.1287	179.783	1.5664	0.870222	1.19121	2.06144
450	20	2	150	55	60	109	24.4444	4	367.5	1.11111	0.740741	105	1.2605	1.48123	0.840333	0.6302	0.8402	0.420133	39.2778	3.25171	21.3765	5.01438	60.6543	2.24106	0.1725	176.615	3.50468	1.94704	1.52473	3.47178
451	28	1	159	62	76	120	24.5243	10	480	1.19444	0.751223	114	1.2525	1.80605	0.787736	0.6262	0.9469	0.393836	38.7262	4.10265	22.156	10.4811	60.8822	2.97378	1.0064	179.617	2.95038	1.6391	2.0356	3.6747
452	27	2	164	59	63	120	21.9363	8	1546	1.27778	0.779133	106	1.4375	1.96075	0.876524	0.7188	1.1029	0.438293	37.4359	2.85288	23.812	6.45011	61.2479	2.50621	3.4813	178.263	2.28529	1.26961	1.30765	2.57725
453	28	2	159	49	63	120	19.3821	6	754	1.16667	0.733753	107	1.3031	1.86273	0.81956	0.6515	1.0402	0.409748	40.5647	2.79997	19.4043	6.98196	59.969	2.13177	1.3245	174.517	5.54541	3.08078	1.4976	4.57838
454	26	2	168	60	63	102	21.2585	2	396	1.22222	0.727513	105	1.3837	1.85225	0.823631	0.6918	1.0485	0.411786	39.7826	3.19336	21.0124	7.30949	60.795	2.88034	1.4624	179.228	2.73421	1.51901	1.88294	3.40195
455	26	2	170	54	60	120	18.6851	6	2970	1.05556	0.620915	94	1.3523	3.26437	0.795471	0.6761	2.0909	0.397706	39.9287	5.08907	19.1583	13.5372	59.0871	4.73284	2.4351	178.648	3.03017	1.68343	2.01631	3.69974
456	22	2	160	60	68	113	23.4375	3	594	1	0.625	92	1.2998	1.58494	0.812375	0.6499	1.03	0.406187	38.8955	4.67998	23.2347	11.2087	62.1303	2.78061	2.6728	180.198	2.49972	1.38873	1.68004	3.06877
457	21	2	155	55	66	127	22.8928	9	2560	0.972222	0.62724	96	1.2068	1.89196	0.778581	0.6034	1.1743	0.38929	37.8471	4.64051	24.1172	6.13255	61.9643	2.99301	0.497	181.188	3.82892	2.12718	2.49418	4.62136
458	24	1	173	70	66	114	23.3887	10	1440	1.25	0.722543	111	1.3475	1.26716	0.778902	0.6737	0.683	0.389422	39.8729	3.18311	21.3022	7.28141	61.1751	1.97515	2.6143	180.302	2.60987	1.44993	1.69305	3.14298
459	19	2	170	59	63	120	20.4152	2	264	1.13889	0.669935	108	1.2526	1.56478	0.736824	0.6263	0.8605	0.368412	37.8453	3.17345	23.4689	7.89854	61.3141	2.5446	2.2027	178.027	2.75792	1.53218	1.5716	3.10378
460	25	2	152	48	57	110	20.7756	5	660	1.05556	0.694444	111	1.1392	2.48287	0.749474	0.5696	1.3398	0.374737	39.0357	4.88169	21.7742	12.8005	60.8099	3.3238	0.4738	179.784	4.44833	2.47129	3.07298	5.54427
461	29	1	177	72	68	117	22.9819	7	1280	1.61111	0.910232	110	1.7319	0.569685	0.978475	0.866	0.3062	0.489266	41.5116	2.06448	16.9767	6.07185	58.4884	0.827685	0.1318	182.758	2.75826	1.53237	0.623557	2.15592
462	23	2	164	49	68	113	18.2183	3	247.5	1.11111	0.677507	104	1.2734	2.10266	0.776463	0.6367	1.2049	0.388232	39.9658	2.93226	21.0778	7.11649	61.0436	2.51198	2.4661	180.852	2.08618	1.15899	1.45631	2.6153
463	30	1	165	65	67	130	23.8751	9	480	1.27778	0.774411	107	1.4287	1.56919	0.865879	0.7143	0.8773	0.432909	41.4517	2.45322	18.5243	4.65551	59.9759	1.86158	3.5208	175.655	4.34523	2.41402	1.21745	3.63147
464	19	2	165	67	71	120	24.6097	11	1440	0.944444	0.572391	97	1.1591	1.53103	0.702485	0.5796	0.9395	0.351273	37.5997	2.8721	24.1555	4.96284	61.7552	2.03643	1.701	179.115	2.10817	1.17121	1.34346	2.51466
465	30	2	164	46.9	50	105	17.4375	13	7038	1.16667	0.711382	107	1.2976	1.59738	0.79122	0.6488	0.8883	0.39561	40.3053	2.67211	18.7447	6.74804	59.05	2.17646	1.5867	178.74	1.92741	1.07078	1.21474	2.28553
466	29	2	160	52	57	118	20.3125	17	8172	1.22222	0.763889	107	1.3627	1.42212	0.851687	0.6813	0.7928	0.425812	39.8037	2.81306	19.5972	9.42431	59.4009	2.13549	1.9786	177.649	2.71806	1.51003	1.39161	2.90164
467	30	2	163	53	66	105	19.9481	14	1760	1.13889	0.698705	99	1.3769	1.42509	0.844724	0.6884	0.8614	0.422331	37.9114	3.37682	22.7296	5.74977	60.641	2.49996	3.5812	175.26	4.7993	2.66628	1.61751	4.28378
468	24	2	168	57.3	63	109	20.3019	5	165	1.11111	0.661376	104	1.28	2.3064	0.761905	0.64	1.3285	0.380952	39.5064	3.89481	21.2766	6.60585	60.783	2.97698	0.7351	179.967	2.97138	1.65077	2.16855	3.81932
469	22	1	170	77	68	125	26.6436	9	1916	1.41667	0.833333	113	1.4953	0.995565	0.879588	0.7477	0.5254	0.439824	40.4331	1.62639	19.6075	4.81142	60.0406	1.15922	1.1785	178.569	1.79755	0.998639	1.0927	2.09134
470	27	2	155	52	60	108	21.6441	16	8160	1.05556	0.681004	106	1.1881	1.05142	0.766516	0.5941	0.5917	0.38329	38.476	3.69451	21.9887	4.79246	60.4647	1.78881	2.7159	178.613	2.36936	1.31631	1.52353	2.83985
471	27	2	159	53	68	115	20.9644	4	960	1.19444	0.751223	111	1.2861	0.970862	0.808868	0.643	0.5227	0.404403	37.7237	2.1737	23.8433	4.45702	61.567	1.53849	1.8626	178.727	2.00355	1.11308	1.16854	2.28162
472	27	2	148	49	58	107	22.3703	12	3920	0.944444	0.638138	102	1.0993	1.95151	0.74277	0.5497	1.1358	0.371419	38.3505	2.79683	23.2646	7.48648	61.6151	2.53607	0.0896	177.672	2.91294	1.6183	1.79066	3.40896
473	24	2	162	53	60	101	20.1951	3	504	1.38889	0.857339	102	1.6314	1.05253	1.00704	0.8157	0.6181	0.503519	41.7163	1.66074	16.1757	8.38604	57.892	1.76156	0.9344	173.413	6.58682	3.65934	1.04351	4.70285
474	23	2	163	57	63	128	21.4536	7	960	0.888889	0.545331	89	1.1926	2.2385	0.731656	0.5963	1.5017	0.365828	37.5628	4.37774	25.689	10.2254	63.2519	3.71293	2.1928	179.174	2.25837	1.25465	1.54918	2.80383
475	23	2	155	48	65	105	19.9792	6	2970	1.13889	0.734767	112	1.2585	3.7586	0.811935	0.6292	2.0767	0.405935	39.1403	2.11853	21.7195	20.0691	60.8597	6.81206	0	184.942	4.94162	2.74534	1.54431	4.28965
476	24	2	166	53	60	140	19.2336	5	577.5	1.05556	0.635877	96	1.3136	1.48094	0.791325	0.6568	0.9214	0.395663	39.2033	3.64306	21.1831	8.62386	60.3864	2.26541	1.0412	179.73	2.804	1.55778	2.0127	3.57048
477	22	2	157	52	60	115	21.0962	3	396	1.16667	0.7431	109	1.2807	1.62274	0.815732	0.6404	0.8906	0.407898	40.722	2.93723	20.3779	6.82946	61.0999	2.20148	4.5771	178.596	2.43384	1.35213	1.59306	2.9452
478	23	2	160	60	63	114	23.4375	4	1584	1	0.625	95	1.2589	1.4461	0.786812	0.6295	0.9103	0.393437	38.9397	4.13023	23.9855	11.0517	62.9252	2.60738	5.1134	175.899	4.64675	2.58153	1.97831	4.55983
479	23	2	155	48	67	117	19.9792	7	1394	1.61111	1.03943	134	1.4284	1.12881	0.921548	0.7142	0.5004	0.460774	40.8754	2.0746	17.2222	7.27433	58.0976	1.66565	2.4813	177.88	2.48372	1.37984	1.29637	2.67622
480	26	2	161	60	63	118	23.1473	3	445.5	1.11111	0.690131	102	1.3016	2.76879	0.808447	0.6508	1.6218	0.404224	38.979	5.01706	22.8615	10.0238	61.8405	3.81514	2.1249	179.076	2.56685	1.42603	1.82825	3.25428
481	26	2	154	49.9	57	120	21.0406	7	1386	1.05556	0.685426	110	1.1488	1.50833	0.745974	0.5744	0.8207	0.372987	36.9406	2.29341	25.319	4.96505	62.2597	1.97768	2.0139	181	2.01775	1.12097	1.39455	2.51552
482	23	2	157	45	57	107	18.2563	9	640	1.22222	0.778485	106	1.3736	1.33075	0.874904	0.6868	0.7478	0.437452	40.3149	2.7749	19.8323	8.91828	60.1472	2.26511	1.1526	181.085	2.06433	1.14685	1.36255	2.5094
483	27	2	154	43	52	120	18.1312	7	693	1.05556	0.685426	96	1.3145	2.51144	0.853571	0.6573	1.5637	0.426818	38.9031	3.50975	21.7495	9.47654	60.6527	4.05077	1.1354	179.052	2.3029	1.27939	1.57736	2.85675
484	21	2	160	65	66	124	25.3906	7	693	1	0.625	98	1.2123	2.1314	0.757687	0.6061	1.292	0.378812	37.1885	4.13811	26.5853	6.52579	63.7738	3.17105	2.6632	180.589	2.61019	1.45011	1.81767	3.26777
485	24	1	176	87	73	120	28.0863	7	2220	1.11111	0.631313	98	1.3523	1.32012	0.768352	0.6762	0.8034	0.384205	39.0277	2.33911	22.3725	6.5947	61.4002	2.01514	1.1026	184.616	4.61612	2.56451	1.15252	3.71703
486	28	1	172	84	73	140	28.3937	8	960	1.5	0.872093	117	1.5217	1.24381	0.884709	0.7609	0.6309	0.442384	41.7233	2.05832	16.7403	6.9712	58.4636	1.71662	0.4491	177.799	2.56742	1.42634	1.40076	2.82711
487	24	1	172	71	68	139	23.9995	4	528	1.16667	0.678295	111	1.2519	2.42939	0.727849	0.626	1.3034	0.363953	39.0715	4.16595	21.7215	9.61168	60.793	3.07272	0.3463	180.527	2.42052	1.34473	1.80019	3.14492
488	21	2	165	65	68	110	23.8751	1	198	0.888889	0.538721	88	1.2068	3.35798	0.731394	0.6034	2.2794	0.365697	37.4101	5.48595	23.0387	12.5354	60.4488	5.38009	5.5657	180.28	3.10074	1.72263	2.10227	3.8249
489	25	1	172	63	80	147	21.2953	5	660	1.05556	0.613695	116	1.0906	1.37075	0.63407	0.5453	0.7081	0.317035	40.5672	3.14121	19.3751	7.6428	59.9423	1.4941	1.2637	179.197	2.26698	1.25943	1.583	2.84243
490	22	1	178	86	83	133	27.143	11	5382	1.13889	0.639825	102	1.3339	1.77166	0.749382	0.6669	1.0375	0.374663	40.2664	4.19581	20.8675	5.76351	61.1339	2.79518	3.5394	181.014	2.73955	1.52197	2.11036	3.63233
491	19	1	180	88	83	120	27.1605	2	640	1.22222	0.679012	101	1.454	3.0091	0.807778	0.727	1.7899	0.403889	38.9775	4.35816	22.1136	7.92273	61.0911	4.63439	0.1726	179.201	2.98303	1.65724	2.01613	3.67337
492	19	1	169	64	76	130	22.4082	8	480	1.33333	0.788955	112	1.4175	1.56234	0.838757	0.7087	0.8305	0.419349	40.7901	2.61804	19.0867	4.07928	59.8769	2.11768	1.6605	180.515	1.84412	1.02451	1.30065	2.32516
493	24	2	163	58	71	113	21.83	3	594	1.05556	0.64758	97	1.2935	2.20342	0.793558	0.6467	1.35	0.396748	36.2122	4.6697	26.1136	5.95322	62.3257	3.75752	3.9582	176.434	4.06391	2.25773	2.05429	4.31201
494	23	1	174	85	76	150	28.075	5	914	1.61111	0.925926	120	1.6095	1.19008	0.925	0.8047	0.5944	0.462471	41.1944	1.98935	17.7299	6.40556	58.9243	1.41334	0.2839	182.254	2.61191	1.45106	1.34352	2.79458
495	24	1	180	83	73	121	25.6173	12	6132	1.33333	0.740741	107	1.4918	2.83525	0.828778	0.7459	1.5862	0.414389	40.8216	3.48835	17.8756	7.67974	58.6971	3.21719	1.1091	177.974	2.39791	1.33217	1.27159	2.60376
496	24	1	180	85	73	138	26.2346	8	4464	1.38889	0.771605	110	1.5041	1.83509	0.835611	0.7521	0.9936	0.417833	39.381	2.08248	21.0499	4.78387	60.4309	2.26689	0.4765	178.28	2.33475	1.29708	1.33336	2.63044
497	24	1	178	81	73	131	25.565	6	960	1.19444	0.671036	106	1.3511	1.28174	0.759045	0.6756	0.7249	0.379551	39.1874	2.4883	21.3193	6.73803	60.5066	1.90145	0.7779	177.554	2.62897	1.46054	1.04367	2.5042
498	22	1	180	85	73	142	26.2346	10	7512	1.16667	0.648148	102	1.3636	1.69957	0.757556	0.6818	0.9932	0.378778	39.8528	4.31965	20.551	9.90025	60.4038	2.75032	0.6461	182.818	3.54961	1.97201	1.80552	3.77752
499	24	1	179	68	68	126	21.2228	8	4800	1.47222	0.822471	111	1.5897	1.10575	0.888101	0.7949	0.597	0.444078	40.2675	2.17669	19.3277	5.8098	59.5953	1.58721	0.3757	178.689	1.85348	1.02971	1.15118	2.1809
500	23	1	171	76	68	148	25.9909	8	9888	1.16667	0.682261	89	1.5587	2.74021	0.91152	0.7794	1.8304	0.455789	40.3829	5.57439	18.6249	16.9477	59.0078	4.24554	1.5478	178.239	3.67098	2.03943	2.45522	4.49465
501	23	1	175	73	73	112	23.8367	7	2772	1.13889	0.650794	104	1.2963	1.57265	0.740743	0.6482	0.895	0.3704	37.2438	3.10387	25.4608	8.10147	62.7046	2.60348	0.136	177.555	3.04678	1.69266	1.71008	3.40273
502	22	1	175	65	73	118	21.2245	7	1308	1.33333	0.761905	106	1.5039	1.4685	0.859371	0.7519	0.8282	0.429657	39.6419	2.72489	20.6309	6.92796	60.2728	2.12102	0.2148	179.111	1.68679	0.937106	1.09661	2.03372
503	23	1	174	85	73	125	28.075	19	7119	0.888889	0.510856	90	1.1782	1.99908	0.677126	0.5891	1.3248	0.338563	36.4198	3.81029	26.4575	7.53321	62.8772	2.79497	1.9119	176.002	4.06102	2.25612	1.55003	3.80615
504	23	1	175	86	73	126	28.0816	11	3999	1.19444	0.68254	107	1.3389	1.87827	0.765086	0.6695	1.0527	0.382571	38.7717	3.48476	23.2802	4.06268	62.0518	2.49695	2.0628	180.499	2.00743	1.11524	1.45755	2.57279
505	24	1	165	68	68	119	24.977	7	4200	1.13889	0.690236	101	1.3467	1.66991	0.816182	0.6733	0.9873	0.408061	39.0922	4.07805	21.9192	5.89027	61.0114	3.52	0.2599	178.887	2.46412	1.36896	1.72937	3.09832
506	24	1	171	70	73	123	23.939	8	2400	1.19444	0.698506	99	1.4421	1.14437	0.843333	0.7211	0.6909	0.421696	40.1285	2.76038	21.4503	5.59153	61.5788	1.65836	4.3476	181.562	2.59296	1.44053	1.40035	2.84088
507	23	1	176	76	81	153	24.5351	15	4190	1.13889	0.647096	106	1.2723	1.49311	0.722898	0.6361	0.834	0.36142	39.5249	2.59659	21.7593	4.55483	61.2842	1.82331	2.1163	181.192	2.28091	1.26717	1.45761	2.72478
508	24	1	176	70	76	125	22.5981	13	10638	1.22222	0.694444	105	1.3879	2.22786	0.78858	0.694	1.265	0.394318	40.7959	3.10521	19.492	10.0123	60.2879	2.918	2.6926	177.196	3.16882	1.76046	1.42056	3.18101
509	24	2	161	57	60	113	21.9899	5	495	1.22222	0.759144	108	1.3521	1.66793	0.839814	0.676	0.9226	0.419876	39.1438	2.78895	20.1433	6.56744	59.2871	1.65247	3.8991	177.304	3.18012	1.76673	1.49634	3.26307
510	25	1	177	79	73	114	25.2163	8	2785.5	1.25	0.706215	109	1.3683	1.39224	0.773051	0.6841	0.762	0.386497	41.0421	2.64631	19.1338	7.21237	60.1759	1.97272	3.0128	177.35	3.0792	1.71067	1.45774	3.16841
511	22	1	180	80	73	109	24.6914	16	3600	1	0.555556	91	1.3022	2.08516	0.723444	0.6511	1.3577	0.361722	38.2082	5.00128	23.0205	13.7517	61.2287	3.5516	1.4631	176.373	4.437	2.465	2.07272	4.53772
512	28	2	158	75.8	73	125	30.3637	9	3420	1.33333	0.843882	119	1.3372	1.07127	0.846329	0.6686	0.5372	0.423165	41.2709	1.78552	17.0526	5.98208	58.3235	1.52614	0.978	179.241	1.4887	0.827056	1.09198	1.91904
513	26	1	175	64	76	120	20.898	4	480	1.19444	0.68254	96	1.4816	1.30895	0.846629	0.7408	0.8119	0.423314	39.0223	2.6777	23.482	5.80189	62.5043	1.64517	3.9907	178.447	1.9815	1.10083	1.10749	2.20832
514	22	2	156	53	60	116	21.7784	6	1668	1.25	0.801282	102	1.4588	1.23878	0.935128	0.7294	0.7228	0.467564	39.1088	2.27315	21.5767	5.98516	60.6855	2.02322	0.5141	177.669	2.50979	1.39433	1.06257	2.45689
515	21	2	168	54	68	114	19.1327	5	1980	1.13889	0.67791	103	1.3236	1.7148	0.787857	0.6618	0.9964	0.393929	40.0447	3.35825	20.3752	7.94054	60.4199	2.3239	1.1438	178.86	2.34236	1.30131	1.54318	2.8445
516	21	2	163	48	56	103	18.0662	13	2826	1.16667	0.715746	105	1.336	1.70647	0.819632	0.668	0.9771	0.409816	39.5548	3.47922	20.0514	5.03207	59.6062	1.904	2.185	179.641	2.48032	1.37796	1.65228	3.03024
517	22	2	169	59	70	110	20.6575	8	690	1.13889	0.673899	103	1.3202	1.34344	0.781183	0.6601	0.7787	0.390592	38.9208	3.47501	22.1076	5.37146	61.0284	2.19701	0.1303	179.09	2.56364	1.42424	1.76974	3.19399
518	22	2	155	58	68	107	24.1415	3	247.5	1.13889	0.734767	108	1.2571	1.62477	0.811032	0.6285	0.8967	0.405484	40.2735	2.53243	19.9316	8.71731	60.2051	2.31708	1.2152	178.287	2.74967	1.52759	1.6582	3.1858
519	23	1	177	101	83	130	32.2385	12	5040	1.5	0.847458	117	1.5287	1.34251	0.863672	0.7644	0.6841	0.431864	39.8241	2.75989	21.0963	6.4234	60.9203	1.53266	1.8869	178.965	2.00853	1.11585	1.24336	2.35921
520	22	1	174	71	78.7	139	23.4509	6	960	1.13889	0.654534	110	1.246	1.62673	0.716092	0.623	0.8899	0.358046	40.4028	3.73192	19.3128	10.0167	59.7156	2.25603	0.2937	182.34	3.07197	1.70665	1.67406	3.38071
521	23	1	172	61.9	73.6	122	20.9235	11	600	1.11111	0.645995	95	1.3941	1.54977	0.810523	0.697	0.9722	0.405233	38.0363	2.85438	23.9444	6.61491	61.9807	2.33476	0.0446	180.617	1.95585	1.08658	1.29929	2.38587
522	22	1	174	60	73.6	135	19.8177	9	960	1.13889	0.654534	112	1.2076	1.48266	0.694023	0.6038	0.786	0.347011	39.1461	2.27813	21.0905	6.96617	60.2366	1.97837	1.6212	178.489	2.36712	1.31507	1.45796	2.77302
523	25	1	176	80	81.2	122	25.8264	15	7572	1.44444	0.820707	112	1.5314	1.19974	0.870114	0.7657	0.636	0.435057	39.8902	1.89244	19.2077	3.76255	59.0979	1.62036	2.5856	176.267	3.73347	2.07415	1.08646	3.16061
524	24	1	184	81	68	134	23.9249	11	2880	1.22222	0.664251	101	1.4334	1.33236	0.779022	0.7167	0.7813	0.389511	38.8131	2.43011	22.2374	4.57203	61.0505	1.85322	0.3509	179.634	1.34944	0.749689	1.00204	1.75173
525	20	2	154	57	63	105	24.0344	3	594	1	0.649351	105	1.1357	1.69288	0.737468	0.5678	0.9613	0.368701	38.5359	3.83149	22.5138	5.98211	61.0497	3.0716	1.005	178.505	2.66124	1.47847	1.79178	3.27024
526	19	1	175	60	63	120	19.5918	5	990	1.33333	0.761905	108	1.4692	2.01819	0.839543	0.7346	1.1119	0.419771	40.9589	3.18295	19.0411	9.91697	60	2.92567	2.3667	179.757	2.36551	1.31417	1.66809	2.98226
527	21	1	188	84	81	126	23.7664	13	1920	1.13889	0.605792	97	1.4086	2.14957	0.749255	0.7043	1.3293	0.374628	39.1708	3.44568	20.8326	8.86831	60.0034	2.8955	2.1698	179.653	2.42338	1.34632	1.59892	2.94524
528	20	2	169	62	70	102	21.7079	5	1980	1.13889	0.673899	101	1.3459	3.90242	0.796391	0.673	2.3058	0.398225	39.4991	5.57987	20.9172	8.11533	60.4163	5.5591	0.214	179.767	2.22528	1.23627	1.59855	2.83482
529	19	2	166	57	68	119	20.6852	3	396	1.33333	0.803213	112	1.4121	2.30771	0.850663	0.7061	1.222	0.425361	40.1545	3.883	21.0472	10.6694	61.2017	2.95743	3.4177	178.063	2.86092	1.5894	1.80475	3.39415
530	24	2	160	62	68	109	24.2187	7	693	1	0.625	104	1.1496	2.77201	0.7185	0.5748	1.5934	0.35925	38.3421	3.71889	24.5267	6.20304	62.8688	3.42284	3.2093	179.288	2.54775	1.41542	1.71386	3.12928
531	23	1	176	85	76	110	27.4406	5	825	1.55556	0.883838	112	1.6594	1.11716	0.942841	0.8297	0.5959	0.47142	39.1682	2.10477	21.3227	4.30949	60.4909	1.53974	0.8666	178.921	1.44575	0.803194	0.994886	1.79808
532	24	1	160	53	71	120	20.7031	12	2160	1.13889	0.711806	108	1.2584	1.56879	0.7865	0.6292	0.8667	0.39325	38.166	3.16774	22.7117	5.42716	60.8777	2.65352	2.5604	177.661	2.75783	1.53213	1.4196	2.95172
533	20	2	179	76	71	130	23.7196	4	1188	1.33333	0.744879	109	1.464	0.810453	0.817877	0.732	0.4449	0.408939	40.479	1.7577	19.9696	3.95601	60.4486	1.07	2.3183	177.874	2.36993	1.31663	0.934279	2.25091
534	19	2	159	61	71	108	24.1288	9	1188	1.22222	0.768693	111	1.3184	1.83756	0.829182	0.6592	0.9911	0.414591	39.9292	3.40578	19.8045	10.0235	59.7337	2.52906	0.8407	178.509	3.2567	1.80928	2.29786	4.10714
535	19	2	166	74	73	110	26.8544	7	2772	1.33333	0.803213	120	1.3202	1.55003	0.795301	0.6601	0.7674	0.397651	38.5656	2.50249	21.859	8.78402	60.4245	2.30354	2.5852	179.393	1.9392	1.07733	1.26604	2.34337
536	22	1	175	69.6	68	132	22.7265	4	528	0.944444	0.539683	88	1.2719	1.92645	0.7268	0.636	1.2972	0.363429	37.0575	3.71801	25.177	8.34095	62.2345	3.50417	1.8925	175.926	4.56271	2.53484	2.04705	4.58189
537	24	1	172	83	96	135	28.0557	5	412.5	1	0.581395	101	1.1796	2.81926	0.685814	0.5898	1.6628	0.342907	37.2837	5.1261	24.4637	5.09081	61.7474	3.72113	2.5591	175.737	4.38745	2.43747	1.88782	4.32529
538	20	2	163	63	66	101	23.7118	15	29835	1.11111	0.681663	104	1.2734	1.51701	0.781227	0.6367	0.8693	0.390613	39.2814	2.96069	20.7015	9.32783	59.9829	2.05759	1.8202	179.742	2.44504	1.35836	1.71259	3.07094
539	21	2	157	61	63	115	24.7475	16	21600	0.833333	0.530786	98	1.0123	1.38549	0.644777	0.5062	0.8416	0.32242	37.0948	3.49779	25.1415	5.06772	62.2363	2.21816	1.787	178.244	2.62147	1.45637	1.66832	3.12469
540	22	2	158	58	60	103	23.2335	17	28530	1.13889	0.720816	105	1.299	1.49775	0.822152	0.6495	0.8541	0.411076	38.4734	2.33876	22.3827	6.92991	60.8561	2.16281	1.7815	179.971	2.21674	1.23152	1.61758	2.8491
541	24	2	163	69	76	117	25.9701	17	21600	0.833333	0.511247	81	1.2265	1.8196	0.752454	0.6132	1.3391	0.376196	35.4007	5.64226	28.1707	10.6295	63.5714	3.44998	2.8891	177.761	3.69838	2.05466	2.26828	4.32293
542	23	2	169	55	60	95	19.257	15	29835	1.33333	0.788955	117	1.349	1.20541	0.798225	0.6745	0.6098	0.399112	40.7975	1.91997	18.4731	5.96435	59.2706	1.53381	0.1672	178.53	1.96311	1.09062	1.20174	2.29236
543	27	2	175	75	68	128	24.4898	21	38850	1.61111	0.920635	116	1.6637	1.05031	0.950686	0.8318	0.5423	0.475314	41.5562	2.39699	17.1424	6.99377	58.6986	1.61946	0.6446	178.322	2.03886	1.1327	1.23133	2.36403
544	22	2	172	69	78	110	23.3234	17	21600	0.888889	0.516796	94	1.1293	1.46759	0.65657	0.5646	0.9323	0.328256	37.1492	2.89589	26.1465	5.90978	63.2957	1.99239	1.2048	181.999	2.49186	1.38437	1.26685	2.65122
545	25	1	173	80	78	136	26.7299	4	1920	1	0.578035	97	1.2273	1.85757	0.709422	0.6136	1.1399	0.354682	36.021	3.67064	27.1431	5.16411	63.1641	2.85399	2.2368	175.828	4.35894	2.42163	1.67944	4.10107
546	23	1	173	62	68	127	20.7157	8	2160	1	0.578035	104	1.1431	2.16718	0.660751	0.5716	1.2386	0.330405	38.2847	3.21329	22.8816	8.92595	61.1664	3.23495	1.57	179.475	2.02817	1.12676	1.44631	2.57307
547	20	2	160	52	71	95	20.3125	11	1440	1.16667	0.729167	117	1.1868	1.15156	0.74175	0.5934	0.5857	0.370875	41.678	1.83382	17.8644	6.24874	59.5424	1.95037	2.9717	180.059	1.8282	1.01567	1.26149	2.27716
548	23	1	166	63	66	126	22.8625	6	1173	1.33333	0.803213	111	1.4269	1.5171	0.859578	0.7135	0.8118	0.429819	40.1801	3.11224	20.2514	8.93568	60.4315	2.09444	1.5339	180.828	2.60901	1.44945	1.90777	3.35722
549	19	2	161	59	63	107	22.7615	8	280	1.33333	0.828157	115	1.3724	1.14891	0.852422	0.6862	0.5913	0.426211	40.0716	1.99867	19.8739	4.99348	59.9455	1.82115	0.0425	181.349	2.39345	1.32969	1.49893	2.82863
550	24	1	180	96	78	154	29.6296	12	12960	1.13889	0.632716	99	1.3771	3.01435	0.765056	0.6886	1.8224	0.382556	38.1978	4.73928	23.2598	4.93512	61.4576	3.71573	0.8799	179.546	2.10151	1.16751	1.43936	2.60686
551	25	1	184	92	78	113	27.1739	13	14400	1.13889	0.618961	104	1.2995	1.08737	0.70625	0.6497	0.6204	0.353098	39.9725	2.62505	21.9454	6.56675	61.9179	2.09293	4.7926	174.514	5.48563	3.04757	1.05172	4.09929
552	22	2	168	45.8	57	108	16.2273	14	4920	1	0.595238	115	1.0374	2.08647	0.6175	0.5187	1.0823	0.30875	38.8973	4.8754	21.3259	14.1377	60.2232	3.27847	2.2357	175.157	5.20984	2.89436	2.08715	4.98151
553	19	1	183	85	78	114	25.3815	14	15954	1.05556	0.576806	90	1.3962	2.88509	0.762951	0.6981	1.908	0.381475	37.6804	5.42537	24.1753	13.733	61.8557	4.25329	1.2237	182.15	3.59638	1.99799	2.15376	4.15175
554	22	1	177	74	68	109	23.6203	17	7740	1.13889	0.64344	102	1.332	1.55761	0.752542	0.666	0.9108	0.376271	37.5	4.16587	24.5896	7.30024	62.0896	2.32036	1.0885	178.021	2.46642	1.37023	1.35298	2.72321
555	22	1	179	75.8	73	118	23.6572	9	1920	1.33333	0.744879	106	1.5005	1.44188	0.838268	0.7503	0.8113	0.419162	38.2775	2.28254	23.0519	5.66981	61.3295	1.70685	1.0216	178.358	2.75598	1.5311	1.6193	3.1504
556	19	2	158	59	68	120	23.634	12	480	1.13889	0.720816	111	1.2312	1.52427	0.779241	0.6156	0.8239	0.38962	39.186	3.9042	21.3589	5.59486	60.5449	2.61277	0.6843	181.929	2.8985	1.61028	1.85596	3.46624
557	21	2	157	48.9	63.5	126	19.8385	4	1188	1.13889	0.725407	112	1.2058	1.7926	0.768025	0.6029	0.9489	0.384013	40.0309	2.67318	21.2262	8.17763	61.2571	2.21036	3.3408	176.672	3.63421	2.01901	2.02716	4.04617
558	21	2	166	51.9	63.5	109	18.8344	7	924	0.888889	0.535475	114	0.9256	1.23174	0.55759	0.4628	0.6413	0.278795	37.8151	2.98029	24.0268	6.26717	61.8419	1.66473	0.9311	179.765	2.84418	1.5801	1.95259	3.53269
559	19	1	171	56	68	143	19.1512	11	5600	1.33333	0.779727	106	1.5103	1.3084	0.883216	0.7551	0.7411	0.441579	40.1188	1.65159	20.3056	5.79495	60.4244	1.98529	1.3635	182.325	2.38554	1.3253	0.860551	2.18585
560	20	2	165	64	71	125	23.5078	9	2400	1.44444	0.875421	115	1.5076	1.07976	0.913697	0.7538	0.5635	0.456848	40.3593	1.6923	18.1352	4.98202	58.4944	1.66067	2.8345	176.852	3.45027	1.91682	1.40391	3.32073
561	20	2	163	62	68	127	23.3355	4	528	1.11111	0.681663	107	1.2325	2.02603	0.756135	0.6162	1.1237	0.378037	38.7651	4.8327	23.6265	10.0146	62.3916	2.79108	3.0292	177.341	3.8604	2.14467	2.35798	4.50264
562	21	2	155	48	57	120	19.9792	5	2475	1.22222	0.78853	115	1.2655	1.53579	0.816452	0.6328	0.7951	0.408258	39.6137	2.24266	20.7896	4.60374	60.4033	1.81017	0.0428	180.518	1.37579	0.764328	0.940394	1.70472
563	21	2	157	55	68	100	22.3133	0	0	1.27778	0.813871	116	1.3145	1.73769	0.837261	0.6573	0.8938	0.418662	39.8022	2.27751	20.0887	6.74558	59.8909	2.0923	0.7965	177.709	2.59501	1.44167	1.17554	2.61721
564	22	1	173	83	78	136	27.7323	15	5400	1.19444	0.69043	105	1.3564	1.70442	0.784046	0.6782	0.9678	0.392023	39.0008	2.76969	21.6596	7.42581	60.6605	2.34601	0.8647	180.886	1.86205	1.03447	1.27127	2.30574
565	21	1	173	68	68	106	22.7204	15	7200	1.33333	0.770713	106	1.5039	1.44776	0.869306	0.7519	0.8165	0.434624	38.8576	2.50942	22.2677	4.37315	61.1253	1.8822	0.0439	177.457	2.79041	1.55023	1.18489	2.73512
566	22	1	180	69	68	139	21.2963	18	17280	1.33333	0.740741	98	1.6194	1.84072	0.899667	0.8097	1.1178	0.449833	38.5592	3.90205	21.7839	7.94899	60.3431	2.61935	2.7941	177.337	3.02954	1.68308	1.49807	3.18115
567	21	2	163	54	71	111	20.3244	7	1268	1.05556	0.64758	107	1.1808	1.38968	0.724417	0.5904	0.7773	0.362209	38.1346	2.83365	23.1068	8.38152	61.2414	2.64674	1.6232	178.379	2.28687	1.27048	1.51632	2.7868
568	22	2	159	50	57	100	19.7777	5	1280	1.05556	0.663871	115	1.0904	1.61138	0.685786	0.5452	0.8323	0.342893	39.555	3.22715	22.3166	7.52713	61.8716	2.14687	3.6734	178.994	2.96209	1.64561	1.99503	3.64064
569	22	2	161	58.8	76	106	22.6843	6	1188	1.27778	0.793651	119	1.2799	1.15011	0.794969	0.64	0.576	0.397516	39.4247	2.65722	21.3198	5.09151	60.7445	1.5985	0.4301	179.964	1.86111	1.03395	1.338	2.37195
570	21	2	162	50	66	120	19.052	4	396	1.13889	0.703018	107	1.269	1.76319	0.783333	0.6345	0.9823	0.391667	40.5419	2.63727	19.7618	5.38919	60.3038	2.27747	2.1107	176.331	3.84956	2.13864	1.62548	3.76412
571	20	2	147	46	57	120	21.2874	3	346.5	1.11111	0.755858	114	1.1645	1.9372	0.792177	0.5822	1.0152	0.396054	40.0239	3.11139	21.0257	5.39007	61.0496	2.36742	2.7186	179.016	2.26664	1.25924	1.47914	2.73839
572	20	1	168	60	68	135	21.2585	6	1188	1.33333	0.793651	107	1.4844	1.31489	0.883571	0.7422	0.732	0.441786	40.2833	2.19818	18.5179	5.20469	58.8012	1.84078	2.2464	177.743	2.43939	1.35522	1.20143	2.55664
573	21	1	173	66	68	124	22.0522	6	480	1.33333	0.770713	113	1.4017	1.57804	0.810231	0.7008	0.8295	0.405087	40.2242	2.03236	19.1269	6.14475	59.3511	2.00569	1.0502	176.6	3.52043	1.95579	1.25049	3.20629
574	22	1	175	65	63	118	21.2245	5	330	1.13889	0.650794	102	1.3346	1.77935	0.762629	0.6673	1.0425	0.381314	38.8974	3.37529	22.427	7.92839	61.3245	2.2831	0.5721	180.485	2.46074	1.36708	1.75488	3.12195
575	21	2	175	65	63	102	21.2245	0	0	1	0.571429	91	1.3171	2.01253	0.752629	0.6585	1.3254	0.376286	36.0138	4.03234	26.3848	4.78912	62.3986	2.82314	4.3086	177.635	2.66659	1.48144	1.41812	2.89956
576	25	1	182	92	78	128	27.7744	7	1386	1.27778	0.702076	103	1.478	1.49904	0.812088	0.739	0.867	0.406044	40.0407	3.40828	19.7491	8.47127	59.7898	1.9975	0.4225	179.242	2.16794	1.20441	1.49596	2.70037
577	24	1	179	109	83	127	34.0189	6	1440	1.38889	0.775916	110	1.4974	1.72217	0.836536	0.7487	0.9283	0.418268	40.4844	2.28755	19.7011	5.25453	60.1855	2.13706	1.596	175.51	4.55003	2.52779	1.47491	4.00271
578	19	2	160	66	66	124	25.7812	15	10590	1.08333	0.677083	112	1.1493	2.41337	0.718312	0.5747	1.2802	0.359187	39.7772	3.66366	19.6915	8.31222	59.4687	3.09692	1.6349	176.264	4.40385	2.44658	2.26287	4.70946
579	23	2	162	58	60	104	22.1003	20	28080	1.11111	0.685871	108	1.2327	1.19294	0.760926	0.6164	0.6617	0.380494	37.398	1.91721	25.5272	5.31472	62.9252	2.0491	0.8678	180.218	1.61963	0.899794	1.20816	2.10796
580	25	2	167	61	61	111	21.8724	14	13992	1.5	0.898204	116	1.5384	1.15542	0.921198	0.7692	0.5925	0.460599	41.9774	2.11304	15.9767	5.46859	57.9542	1.55071	0.2	182.505	2.686	1.49222	1.09513	2.58735
581	23	2	171	52	57	127	17.7832	12	15870	1.13889	0.666017	101	1.3384	1.62564	0.78269	0.6692	0.9552	0.391345	39.2103	3.77732	20.5922	6.79869	59.8026	2.48116	2.4862	176.261	3.92183	2.17879	1.53213	3.71093
582	20	2	162	55	60	116	20.9572	13	3000	1.11111	0.685871	96	1.3804	1.73523	0.852099	0.6902	1.0779	0.426049	38.0202	3.8448	23.6342	10.4531	61.6544	2.77239	0.8522	179.902	2.55312	1.4184	1.73946	3.15786
583	21	1	181	79	76	115	24.114	7	1386	1.33333	0.736648	104	1.5276	1.30781	0.843978	0.7638	0.7492	0.421989	41.8621	3.27599	18.09	6.39027	59.9521	2.25213	4.3887	177.861	2.80929	1.56072	1.53901	3.09973
584	19	2	169	63	63	114	22.0581	13	21600	1.05556	0.624589	100	1.2637	1.64492	0.747751	0.6318	0.9846	0.373846	38.5271	3.38359	22.9117	8.94914	61.4388	2.63189	0.0885	179.217	2.6334	1.463	1.69191	3.15491
585	19	2	156	62	66	106	25.4767	17	19386	1	0.641026	114	1.052	2.20076	0.674359	0.526	1.1576	0.337179	38.9734	1.6229	21.2928	7.02914	60.2662	2.25085	1.9324	178.648	1.35238	0.751322	0.710498	1.46182
586	19	2	168	70	63	118	24.8016	17	19386	0.916667	0.545635	102	1.0756	2.09189	0.640238	0.5378	1.2272	0.320119	35.7082	4.00972	28.0893	5.55906	63.7975	3.19715	1.3748	176.725	3.896	2.16444	2.19807	4.36251
587	19	2	157	64	66	140	25.9645	7	480	1.13889	0.725407	105	1.2975	1.62264	0.826433	0.6487	0.9243	0.413185	37.7279	2.51936	23.9196	5.61339	61.6475	2.47682	1.6419	179.267	1.9481	1.08228	1.2659	2.34818
588	19	1	179	72	68	102	22.4712	13	2880	1.33333	0.744879	106	1.489	1.81415	0.831844	0.7445	1.013	0.415922	39.108	3.27759	20.6303	9.16564	59.7382	3.06805	2.9815	178.525	2.43806	1.35448	1.53487	2.88934
589	21	1	178	78	68	134	24.6181	9	1519.5	1.44444	0.811486	102	1.6839	1.91103	0.946011	0.842	1.114	0.473034	42.3743	3.30389	15.8346	9.46977	58.209	2.00381	1.3861	177.837	2.71767	1.50982	1.36619	2.87601
590	19	1	180	53	70	113	16.358	6	2376	1	0.555556	91	1.2971	1.70943	0.720611	0.6486	1.1087	0.360333	36.9882	4.32165	26.0579	7.44151	63.0461	2.31402	0.0927	179.002	2.77363	1.54091	1.87506	3.41597
591	19	2	160	56	63	100	21.875	3	297	0.833333	0.520833	88	1.1248	2.30698	0.703	0.5624	1.557	0.3515	35.7684	5.85601	28.0841	8.26411	63.8525	3.92812	1.0542	180.124	4.18309	2.32394	2.95848	5.28242
592	19	2	153	46.1	60	108	19.6933	5	495	1	0.653595	98	1.2148	1.74613	0.793987	0.6074	1.0606	0.396993	37.9352	3.22102	23.0492	8.01937	60.9844	3.27674	2.8083	177.762	3.47658	1.93143	2.02806	3.95949
593	20	2	166	56.3	58	113	20.4311	10	2568	1.13889	0.686078	110	1.2418	2.13968	0.748072	0.6209	1.1665	0.374036	40.0476	3.75328	19.7011	8.61322	59.7486	2.48257	0.5076	179.4	2.19283	1.21824	1.57605	2.79429
594	21	2	160	51	57	108	19.9219	5	990	0.944444	0.590278	108	1.0437	3.66449	0.652312	0.5219	2.0249	0.326188	37.0668	5.95142	24.1079	7.77463	61.1747	4.96365	4.6353	178.11	3.19895	1.77719	2.17174	3.94893
595	19	2	159	64	71	128	25.3155	6	960	1.13889	0.716282	97	1.3935	1.50603	0.876415	0.6967	0.9213	0.438176	38.8728	3.9264	23.3441	7.5171	62.2169	2.21612	2.8434	177.948	2.96943	1.64968	1.63073	3.28042
596	21	2	163	56	60	100	21.0772	6	3210	0.805556	0.494206	99	0.9759	3.0095	0.598712	0.4879	1.8229	0.299325	38.1943	5.44348	23.1814	6.81106	61.3758	4.32988	1.0081	181.657	2.94309	1.63505	1.92269	3.55774
597	20	2	165	69.7	70	109	25.6015	11	1440	1.13889	0.690236	110	1.2391	3.08609	0.75097	0.6195	1.6788	0.375455	40.2213	4.75917	20.9362	7.33466	61.1574	3.03005	3.488	175.498	4.80756	2.67087	2.19204	4.86291
598	22	1	173	72.2	66	137	24.1238	18	6342	1.41667	0.818882	99	1.7121	1.42315	0.989653	0.8561	0.8599	0.494855	38.7519	2.90102	22.3927	6.90672	61.1446	2.41297	0.2176	176.15	3.90837	2.17132	1.39516	3.56648
599	23	1	177	65	70	101	20.7476	6	2376	1.33333	0.753296	109	1.457	1.18688	0.823164	0.7285	0.6485	0.411582	41.1625	2.31376	18.4376	5.66017	59.6001	1.93859	1.87	175.98	4.01975	2.23319	1.11373	3.34693
600	20	2	166	55	63	120	19.9594	3	1188	1.05556	0.635877	100	1.2546	1.66552	0.755783	0.6273	0.9897	0.377892	38.7706	3.07553	22.9911	6.77175	61.7617	2.61521	1.3824	178.732	2.26503	1.25835	1.5963	2.85465
601	20	1	192	96	83	120	26.0417	19	10800	1.13889	0.593171	97	1.3959	2.45281	0.727031	0.6979	1.5031	0.36349	38.0588	5.26843	22.9475	11.3089	61.0063	3.48112	2.4268	177.583	3.46074	1.92263	2.03521	3.95785
602	20	1	176	77	81	120	24.858	21	8400	1.33333	0.757576	107	1.4787	1.60786	0.84017	0.7394	0.8916	0.420114	39.8945	3.07586	21.1637	5.62851	61.0582	2.49254	2.417	179.46	2.01565	1.11981	1.39838	2.51818
603	24	2	158	48	66	118	19.2277	6	2376	1.05556	0.668073	105	1.1987	1.55826	0.758671	0.5993	0.8848	0.379304	38.9162	3.73855	22.2354	5.84204	61.1516	2.51326	0.1742	179.427	1.98431	1.10239	1.38248	2.48487
604	25	1	169	71	76	119	24.8591	4	1980	1.27778	0.756082	111	1.3758	1.95664	0.814083	0.6879	1.0534	0.407041	39.9865	3.21383	20.3985	9.34677	60.385	2.72551	0.9334	181.398	3.04653	1.69252	1.84934	3.54186
605	19	2	160	55	60	102	21.4844	3	198	0.972222	0.607639	95	1.2223	1.42756	0.763937	0.6112	0.8974	0.382	36.5036	3.62868	27.0096	8.00863	63.5133	2.57757	0.0464	177.592	3.32311	1.84617	1.98476	3.83093
606	21	2	160	50	54	117	19.5312	8	4158	0.972222	0.607639	99	1.1825	1.41033	0.739063	0.5912	0.8577	0.3695	38.6776	3.45911	22.4734	9.00709	61.1511	2.66258	0.4763	180.39	2.44795	1.35997	1.73126	3.09123
607	20	2	158	62	66	113	24.8358	5	165	1.11111	0.703235	111	1.197	1.49623	0.757595	0.5985	0.806	0.378797	40.0169	2.31852	19.6456	6.91605	59.6624	1.84874	0.7982	176.821	3.42115	1.90064	1.63526	3.5359
608	21	2	167	50	60	113	17.9282	10	480	1.22222	0.73187	104	1.4082	1.96201	0.843234	0.7041	1.1303	0.421617	41.4568	2.64179	17.4268	9.76484	58.8836	2.71909	0.8244	181.039	2.63706	1.46503	1.78319	3.24822
609	22	2	153	59	63	120	25.204	14	5772	0.972222	0.635439	92	1.2559	2.65813	0.82085	0.6279	1.7169	0.410392	38.758	6.04237	22.4153	5.06083	61.1732	3.81409	0.1774	180.628	2.75484	1.53047	1.85191	3.38237
610	21	1	175	84	73	120	27.4286	17	4986	1.13889	0.650794	101	1.3464	1.83997	0.769371	0.6732	1.0876	0.384686	38.7413	3.57654	21.7391	6.11985	60.4805	2.67127	1.9888	180.775	2.52362	1.40201	1.70366	3.10567
611	20	2	162	65	63	120	24.7676	15	3600	1.13889	0.703018	109	1.2437	1.90931	0.767716	0.6219	1.0425	0.383889	39.5625	3.62009	21.2142	9.28482	60.7767	2.53913	0.861	181.156	2.49832	1.38796	1.85425	3.2422
612	20	2	166	61	63	98	22.1367	10	1668	1.13889	0.686078	110	1.2319	3.42585	0.742108	0.6159	1.8528	0.371024	39.6336	4.58197	20.5787	9.59147	60.2123	3.6167	0.466	179.565	2.51961	1.39978	1.82482	3.2246
613	21	2	174	53	63	96	17.5056	2	235.5	1	0.574713	90	1.3246	4.55375	0.761264	0.6623	3.016	0.380632	37.4399	6.59964	24.7255	12.0139	62.1654	5.7688	1.0486	177.257	3.50466	1.94703	1.65044	3.59747
614	20	2	165	56	60	116	20.5693	4	792	0.972222	0.589226	92	1.254	2.29103	0.76	0.627	1.4776	0.38	39.7484	4.75566	21.2095	7.70928	60.958	3.76144	1.7932	180.964	3.00481	1.66934	2.08113	3.75047
615	21	2	172	58	66	120	19.6052	5	410	1.05556	0.613695	108	1.1603	2.80462	0.674593	0.5802	1.5414	0.337326	38.7058	4.88066	22.5884	10.9029	61.2942	3.43132	0	179.317	2.65998	1.47777	1.84199	3.31976
616	19	2	154	50	54	120	21.0828	13	13848	1.05556	0.685426	102	1.2261	1.92016	0.796169	0.6131	1.1152	0.398117	38.051	4.07138	23.261	6.6317	61.312	3.28304	1.6604	179.505	2.35462	1.30812	1.74206	3.05018
617	26	1	186	69	73	120	19.9445	3	594	1.05556	0.567503	100	1.2486	1.74183	0.67129	0.6243	1.0302	0.335645	37.7674	3.79719	24.0166	8.85929	61.784	2.75217	1.1808	175.216	5.22593	2.90329	2.20723	5.11052
618	20	2	158	42	50	120	16.8242	8	960	0.944444	0.59775	95	1.1818	2.35804	0.747975	0.5909	1.4754	0.373987	37.9527	4.51061	22.7512	5.65157	60.704	3.41444	3.4782	173.805	6.19532	3.44184	2.08606	5.52791
619	22	2	164	58	63	120	21.5645	6	390	1.11111	0.677507	114	1.1629	1.16011	0.709085	0.5814	0.6071	0.354512	40.488	2.35996	19.9795	6.22238	60.4675	1.64535	2.3057	179.548	2.74874	1.52708	1.89712	3.4242
620	21	2	158	49	57	120	19.6283	5	330	1.22222	0.773558	110	1.3268	1.22395	0.839747	0.6634	0.6643	0.419873	41.9652	2.85165	16.7178	8.25408	58.683	1.56008	1.5568	178.314	2.30069	1.27816	1.33683	2.61499
621	20	2	162	53	57	115	20.1951	4	924	1.13889	0.703018	109	1.2519	2.21357	0.772778	0.626	1.2166	0.38642	40.128	3.34579	20.7716	7.84822	60.8996	2.79838	2.5942	177.501	3.27206	1.81781	1.80431	3.62212
622	24	1	175	66	66	115	21.551	14	6798	1.13889	0.650794	114	1.1916	2.40683	0.680914	0.5958	1.2591	0.340457	39.5972	3.46994	21.3859	6.64597	60.9831	2.52562	1.4764	181.572	3.13376	1.74098	2.07895	3.81993
623	20	2	164	56	60	104	20.8209	5	1155	1.08333	0.660569	103	1.2511	3.01109	0.762866	0.6256	1.7388	0.381463	39.5076	5.53564	20.8319	12.5543	60.3396	4.06599	0.386	179.106	2.82151	1.56751	1.99851	3.56601
624	22	1	185	114	88	135	33.309	9	2754	1.22222	0.660661	103	1.4126	1.9354	0.763568	0.7063	1.1184	0.381784	39.0379	2.64435	22.253	5.96459	61.2909	2.7177	0.9603	181.68	1.98475	1.10264	1.1485	2.25114
625	22	1	173	75	68	120	25.0593	15	13200	1.13889	0.658317	104	1.3048	1.82322	0.75422	0.6524	1.0444	0.37711	36.7277	3.61063	26.1509	3.85838	62.8787	2.78075	1.0661	177.066	3.61488	2.00827	1.82696	3.83523
626	25	1	167	83	86	120	29.7608	5	990	1.13889	0.681969	107	1.2668	1.73451	0.758563	0.6334	0.9647	0.379281	37.1162	3.96458	24.4444	3.97801	61.5606	2.98698	3.5028	178.917	2.60356	1.44642	1.64298	3.0894
627	23	1	170	68	65	137	23.5294	5	1485	1.13889	0.669935	111	1.2248	2.11907	0.720471	0.6124	1.1395	0.360235	39.7464	4.10528	21.5216	9.92305	61.268	2.44434	2.5852	178.618	3.26147	1.81193	2.23203	4.04396
628	23	1	168	83	73	112	29.4076	4	594	1.33333	0.793651	108	1.472	1.54743	0.87619	0.736	0.8542	0.438095	38.8481	2.90104	21.7057	4.89871	60.5538	2.01358	1.5281	176.452	3.60902	2.00501	1.40938	3.41439
629	20	2	166	80	68	121	29.0318	8	1230	1.25	0.753012	106	1.3976	1.32468	0.841928	0.6988	0.7406	0.420964	38.6997	2.95997	21.7922	8.34702	60.4919	2.19947	2.1581	180.848	2.24692	1.24829	1.69733	2.94561
630	21	2	153	54	63	104	23.0681	5	252	0.722222	0.472041	92	0.9294	2.57891	0.607451	0.4647	1.6594	0.303725	37.4201	7.1475	24.6762	8.76107	62.0964	4.4761	1.2838	174.973	5.21258	2.89588	1.95336	4.84924
631	21	2	162	49	66	107	18.6709	5	165	1.11111	0.685871	102	1.2951	1.70865	0.799444	0.6476	0.9958	0.399753	39.7563	4.22725	20.6246	6.4297	60.3809	2.1944	0.2967	177.818	3.09239	1.71799	1.68035	3.39834
632	19	2	164	53	57	120	19.7055	3	198	1.05556	0.643631	98	1.2766	1.94218	0.778415	0.6383	1.1744	0.389207	39.8105	3.32249	22.2739	10.0975	62.0844	3.16778	4.8621	176.33	4.03645	2.24247	1.80412	4.04659
633	23	1	184	86	78	120	25.4017	6	1230	1.27778	0.694444	101	1.5096	1.4856	0.820435	0.7548	0.8776	0.410217	38.9369	2.95067	21.8724	8.49747	60.8092	2.19062	0.6501	179.544	1.85451	1.03028	1.32182	2.3521
634	24	1	167	59	66	116	21.1553	5	1440	1.22222	0.73187	105	1.389	2.31708	0.831737	0.6945	1.3167	0.415868	40.804	3.25409	18.254	6.21727	59.058	2.83823	0.4552	176.088	4.04213	2.24563	1.71983	3.96546
635	22	2	157	58	71	120	23.5304	9	480	1.11111	0.707714	101	1.312	1.56011	0.835669	0.656	0.9211	0.417834	39.5495	2.91609	19.6985	7.78638	59.248	2.13391	2.9954	179.211	2.37978	1.3221	1.60314	2.92524
636	19	1	170	76	76	101	26.2976	21	10080	1	0.588235	95	1.2587	1.41162	0.740412	0.6293	0.8884	0.370176	37.513	3.04001	23.886	6.13581	61.399	2.1116	2.8446	177.752	2.49333	1.38518	1.08564	2.47082
637	19	1	181	95	79	132	28.9979	5	537	1.25	0.690608	104	1.4287	2.54226	0.789337	0.7143	1.4528	0.394641	39.6809	4.88522	21.4102	13.6673	61.0911	3.70594	1.8396	180.168	2.40142	1.33412	1.7356	3.06972
638	21	2	159	47	63	105	18.591	8	480	1.16667	0.733753	115	1.206	2.57951	0.758491	0.603	1.3332	0.379245	41.4291	4.80894	17.9735	8.33394	59.4026	3.32023	2.0278	178.858	3.65852	2.03251	2.50782	4.54033
639	22	2	164	49	63	103	18.2183	5	720	1.61111	0.982385	122	1.5821	1.37627	0.964695	0.7911	0.6758	0.482378	41.7346	2.16487	16.2763	5.55102	58.0109	1.57264	0.6082	179.397	2.25224	1.25124	1.60151	2.85275
640	19	1	169	65	68	113	22.7583	4	1680	1.13889	0.673899	104	1.3102	1.38742	0.775266	0.6551	0.798	0.387633	40.2761	3.21158	19.3796	9.2133	59.6557	2.3463	0.1691	178.509	2.41267	1.34037	1.64366	2.98403
641	22	2	164	60	63	102	22.3081	7	480	1.38889	0.846883	113	1.465	1.73703	0.893293	0.7325	0.9161	0.446646	38.903	3.69843	21.2291	8.28815	60.132	2.49168	2.4502	180.58	2.47838	1.37688	1.70614	3.08302
642	19	2	159	51	68	120	20.1733	10	1920	1.02778	0.646401	103	1.1972	1.24097	0.752956	0.5986	0.7228	0.376478	37.9293	2.56635	23.6951	5.72481	61.6243	1.98185	1.1464	179.85	2.216	1.23111	1.58436	2.81547
643	19	2	159	54	71	120	21.3599	7	2772	1.13889	0.716282	101	1.3355	2.22911	0.839937	0.6677	1.3069	0.419937	40.0136	3.80146	18.4547	6.48073	58.4684	2.67512	3.7235	178.749	2.23106	1.23948	1.50601	2.74548
644	19	2	156	47	57	122	19.313	4	528	0.805556	0.516382	91	1.0591	2.71596	0.67891	0.5296	1.7853	0.339487	39.3258	6.33579	20.8816	11.2056	60.2074	5.53072	1.1541	176.308	5.12929	2.84961	2.70086	5.55047
645	19	2	154	45	63	120	18.9745	4	528	0.944444	0.613276	100	1.1212	2.73869	0.728052	0.5606	1.6257	0.364026	38.3531	5.74869	22.1764	6.13761	60.5295	4.04679	2.8719	173.765	6.42259	3.56811	2.18145	5.74956
646	20	2	163	54	68	98	20.3244	5	558	1.22222	0.74983	113	1.2912	1.49055	0.792147	0.6456	0.7873	0.396074	38.1677	2.43111	22.2279	5.44316	60.3955	1.78159	3.6953	177.507	2.79833	1.55463	1.34263	2.89726
647	21	2	164	59	71	120	21.9363	4	264	1.13889	0.694444	108	1.2631	1.79712	0.770183	0.6315	0.9965	0.385061	39.197	2.82981	20.9085	5.80625	60.1055	2.26102	1.7639	178.975	2.44757	1.35976	1.62909	2.98885
648	19	2	162	58	60	99	22.1003	8	3075	0.916667	0.565844	101	1.086	3.47029	0.67037	0.543	2.0556	0.335185	37.1921	7.43626	23.9104	6.11575	61.1025	4.89096	4.4767	178.786	2.86041	1.58912	2.22534	3.81446
649	21	2	165	56	71	120	20.5693	3	372	1.13889	0.690236	103	1.318	1.31527	0.798788	0.659	0.7611	0.399394	38.3599	2.31335	22.5517	5.43108	60.9116	2.04001	1.8815	180.312	1.95442	1.08579	1.43365	2.51944
650	20	2	161	70	71	120	27.0051	9	1440	1.05556	0.655625	100	1.2561	1.83648	0.780186	0.6281	1.0927	0.390124	38.0381	3.5935	24.1468	7.88345	62.1849	2.47423	0.5878	183.803	4.31065	2.39481	1.68374	4.07854
651	20	2	161	50	58	110	19.2894	7	2696	1.27778	0.793651	111	1.3621	1.3097	0.846025	0.6811	0.698	0.423043	40.5083	2.31064	18.2671	7.22173	58.7754	1.87	1.753	177.692	2.5512	1.41733	1.15319	2.57052
652	19	2	158	54	60	117	21.6311	6	990	1.22222	0.773558	105	1.3938	2.20992	0.882152	0.6969	1.2601	0.441076	38.6348	3.25846	22.1458	6.56152	60.7806	3.26601	1.4301	180.158	2.48066	1.37814	1.75677	3.13491
653	21	1	184	76	88	106	22.448	8	1440	1.13889	0.618961	98	1.3916	1.31175	0.756304	0.6958	0.8014	0.378152	37.3743	2.80273	24.3478	6.98913	61.7221	2.55808	2.3891	178.743	2.48748	1.38193	1.73711	3.11904
654	26	2	162	56	71	118	21.3382	17	4750	1.13889	0.703018	108	1.2599	1.50265	0.777716	0.6299	0.8312	0.388827	37.694	2.75535	23.6909	5.20917	61.385	2.22123	2.4141	175.739	4.38317	2.43509	1.62855	4.06364
655	24	2	158	74	76	130	29.6427	4	264	1.33333	0.843882	112	1.4303	1.07331	0.905253	0.7152	0.5757	0.452658	39.2712	1.88408	20.1017	4.21706	59.3729	1.50203	3.3945	177.992	2.25284	1.25158	1.12399	2.37557
656	25	2	171	84	86	116	28.7268	10	2400	1.11111	0.649773	98	1.3574	1.98638	0.793801	0.6787	1.2134	0.396901	37.1248	6.01027	26.2108	6.39774	63.3356	3.45051	1.248	176.987	4.0506	2.25033	2.24858	4.49892
657	20	2	146	51	60	120	23.9257	7	1386	0.888889	0.608828	95	1.1081	3.29409	0.758973	0.554	2.0532	0.379452	36.0983	5.88338	26.2331	7.70134	62.3315	4.22419	4.2579	178.727	3.81334	2.11852	3.15679	5.27531
658	19	2	162	48	60	120	18.2899	7	1386	1.22222	0.754458	103	1.4178	1.98347	0.875185	0.7089	1.1505	0.437593	39.6552	3.70342	20.6389	7.27025	60.2941	2.65631	0.1278	178.189	3.10145	1.72303	1.97587	3.6989
659	20	2	159	48	62	120	18.9866	5	278	0.916667	0.57652	87	1.245	1.99134	0.783019	0.6225	1.3522	0.391509	36.1473	4.91323	26.9007	7.44999	63.0479	3.42105	2.202	179.344	2.51056	1.39476	1.83108	3.22584
660	19	2	154	45	60	120	18.9745	7	693	0.944444	0.613276	99	1.143	1.67381	0.742208	0.5715	1.0129	0.371104	38.251	4.06264	23.7735	6.0252	62.0244	2.781	0.7965	179.54	2.87881	1.59934	1.98254	3.58188
661	20	2	168	53	57	120	18.7783	8	990	1.13889	0.67791	93	1.464	2.01758	0.871429	0.732	1.2968	0.435714	37.3415	3.78721	24.945	6.70836	62.2865	2.90689	0.9914	176.451	3.67066	2.03926	1.4654	3.50466
662	19	2	158	60	60	130	24.0346	4	586.5	0.888889	0.562588	91	1.1618	1.89234	0.735316	0.5809	1.2367	0.367658	36.7936	5.11149	25.8564	9.81111	62.65	3.23224	1.4237	175.807	4.79962	2.66646	2.43934	5.1058
663	23	1	178	88	73	137	27.7743	16	7188	1.33333	0.749064	113	1.4167	1.56679	0.795899	0.7084	0.8324	0.397978	38.4326	2.36726	21.2526	8.25734	59.6851	2.18312	4.8248	176.346	3.77497	2.09721	1.34769	3.4449
664	23	1	172	66	66	121	22.3094	13	16902	1.33333	0.775194	115	1.4317	1.13466	0.832384	0.7158	0.6092	0.416163	38.4168	2.52025	21.7695	6.86649	60.1863	2.34057	3.5718	176.842	3.15832	1.75462	1.11714	2.87177
665	23	1	180	82	73	120	25.3086	7	1386	1.61111	0.895062	125	1.5443	1.58825	0.857944	0.7722	0.7612	0.429	40.5519	2.40482	19.1991	4.8122	59.751	1.97503	0.7497	176.283	3.84579	2.13655	1.22205	3.3586
666	19	2	153	53	60	112	22.6409	2	792	1.33333	0.87146	114	1.3936	1.12904	0.91085	0.6968	0.59	0.455425	39.8257	2.04441	21.1857	7.04815	61.0114	2.10059	2.1245	178.377	2.11664	1.17591	1.20981	2.38573
667	19	2	168	60	60	113	21.2585	11	5760	1.33333	0.793651	114	1.3931	1.61765	0.829226	0.6965	0.8451	0.414583	40.5059	2.76429	18.766	5.48599	59.2719	1.71278	0.62	179.216	2.65805	1.47669	1.77364	3.25034
668	19	2	167	57	60	100	20.4382	6	735	1.33333	0.798403	106	1.5082	1.56668	0.903114	0.7541	0.8861	0.451557	41.9415	2.49252	16.1	7.44286	58.0415	2.28888	0.0405	177.491	3.1832	1.76844	1.78891	3.55736
669	19	2	151	46	58	108	20.1746	8	1440	1.36111	0.901398	113	1.4328	1.39625	0.948874	0.7164	0.7349	0.474437	41.2044	2.22622	16.8109	9.05781	58.0153	2.15719	1.8761	177.335	2.9688	1.64933	1.24281	2.89214
670	21	2	163	70	68	118	26.3465	9	480	1	0.613497	107	1.1113	2.91469	0.681779	0.5557	1.6196	0.34092	39.0153	4.48363	21.528	12.0675	60.5433	3.60701	1.1251	178.393	4.03219	2.24011	2.68116	4.92127
671	20	2	154	42	53	124	17.7096	7	693	1	0.649351	110	1.0809	1.32362	0.701883	0.5405	0.7154	0.350974	38.5643	2.98696	21.5008	7.32298	60.0651	1.86414	3.4923	174.789	5.21146	2.89526	1.78515	4.6804
672	23	1	176	60	58	136	19.3698	13	3546	1.61111	0.915404	116	1.6614	1.53129	0.943977	0.8307	0.7896	0.471989	41.7829	2.54721	15.3624	7.49557	57.1453	2.01696	2.5328	178.344	2.69907	1.49948	1.65621	3.15569
673	19	1	171	64	68	120	21.8871	6	740	1.19444	0.698506	106	1.3419	1.25733	0.784737	0.671	0.7063	0.392398	39.2845	2.23421	20.3013	4.215	59.5858	1.87377	2.8352	178.034	2.46257	1.36809	1.2918	2.65989
674	19	2	161	55	60	120	21.2183	7	1386	1.25	0.776398	116	1.2873	1.62171	0.799565	0.6436	0.835	0.399752	41.2947	2.72553	18.5009	4.89976	59.7956	1.79813	2.6757	179.648	2.30061	1.27812	1.77659	3.05471
675	19	1	167	68	68	120	24.3824	7	2772	1.13889	0.681969	107	1.2727	1.9135	0.762096	0.6364	1.0691	0.381078	37.6527	4.06292	23.4555	9.76274	61.1082	2.51341	3.1763	177.44	3.1609	1.75606	1.6602	3.41626
676	19	1	178	68	68	155	21.4619	10	2160	1.5	0.842697	124	1.4439	1.57272	0.81118	0.722	0.7569	0.405618	41.3488	1.74177	17.2003	5.31851	58.549	1.75033	0.1618	176.772	3.34985	1.86103	1.29517	3.1562
677	23	1	179	86	83	140	26.8406	11	3165	1.44444	0.806952	110	1.5667	1.51299	0.875251	0.7833	0.8205	0.437598	39.5424	2.69508	21.5127	7.90091	61.0551	2.43485	1.5378	179.98	1.6557	0.919833	1.27939	2.19923
678	22	2	160	65	57	103	25.3906	11	2880	0.888889	0.555556	98	1.0778	1.61912	0.673625	0.5389	0.9816	0.336813	36.9759	4.10646	25.8591	5.38224	62.8351	3.33922	0.5099	179.432	2.91647	1.62026	1.95375	3.57402
679	21	2	170	55	56	117	19.0311	15	6840	1.33333	0.784314	105	1.5074	1.00267	0.886706	0.7537	0.5668	0.443353	40.4831	2.19944	18.6256	6.08625	59.1087	1.51027	1.0034	178.626	2.301	1.27833	1.37374	2.65208
680	24	1	177	76	66	132	24.2587	14	2880	1.22222	0.690521	99	1.4741	1.57623	0.832825	0.737	0.9505	0.416384	39.4369	3.10166	20.4353	4.94341	59.8722	2.20837	1.6171	178.174	2.25667	1.25371	1.21297	2.46668
681	24	1	172	73	73	124	24.6755	5	990	1.27778	0.742894	106	1.4439	1.06983	0.839477	0.7219	0.6045	0.419709	39.4146	1.95664	20.8305	3.81988	60.2451	1.7784	0.8599	180.428	1.59528	0.886267	1.12634	2.01261
682	22	2	158	50	57	120	20.0288	7	462	0.805556	0.509845	94	1.0271	2.16816	0.650063	0.5135	1.3822	0.325	35.243	7.23179	27.5533	9.67978	62.7962	3.8351	5.4144	175.438	5.48685	3.04825	2.37315	5.4214
683	23	1	167	72	73	133	25.8166	13	1440	1.13889	0.681969	107	1.265	1.50299	0.757485	0.6325	0.8347	0.378743	39.6467	3.88784	21.6069	4.92435	61.2536	2.76408	2.297	177.482	3.62982	2.01657	1.97252	3.98908
684	23	2	157	40	54	120	16.2278	11	3066	1	0.636943	99	1.2027	1.76802	0.766051	0.6013	1.0632	0.382994	41.3372	2.39421	18.802	7.50771	60.1391	2.26325	3.6368	180.102	2.25848	1.25471	1.57396	2.82867
685	19	2	153	58	60	121	24.7768	11	1440	1.05556	0.689906	108	1.1651	1.4749	0.761503	0.5825	0.8139	0.380719	38.735	3.57816	21.1453	5.02712	59.8803	2.41164	3.5718	176.386	4.0988	2.27711	1.89852	4.17563
686	20	2	153	49	66	99	20.9321	6	1836	1.19444	0.780683	113	1.2616	1.20425	0.824575	0.6308	0.636	0.412288	40.8504	2.00341	18.5918	4.7408	59.4422	1.68819	0.7892	180.726	1.76016	0.977867	1.14655	2.12441
687	27	2	156	46	53	112	18.902	9	2328	0.972222	0.623219	102	1.1309	1.54207	0.724936	0.5654	0.8969	0.362436	36.967	3.15471	25.9972	4.89937	62.9642	1.97239	0.1859	179.38	2.10493	1.16941	1.45478	2.62418
688	24	2	157	58	60	93	23.5304	4	396	0.861111	0.548478	87	1.1851	2.9235	0.754841	0.5925	2.0117	0.377389	36.1073	6.66126	28.6332	7.0289	64.7405	3.92814	2.3759	176.703	4.20097	2.33387	2.45433	4.7882
689	19	1	169	69	71	102	24.1588	5	330	1.33333	0.788955	108	1.4667	1.34484	0.86787	0.7333	0.7397	0.433905	38.5935	2.64267	22.3328	6.65344	60.9262	1.78921	1.301	180.577	2.33304	1.29613	1.58952	2.88565
690	22	1	182	87	68	128	26.2649	7	2079	1.11111	0.610501	91	1.4565	4.47667	0.800275	0.7283	2.9341	0.400165	39.7695	7.27995	21.6138	14.3686	61.3833	5.70155	2.9414	178.753	2.77843	1.54357	2.04962	3.59319
691	22	1	166	60	63	114	21.7738	16	4340	1.02778	0.619143	97	1.2703	3.25639	0.765241	0.6351	2.0124	0.38259	38.5781	5.6615	22.8955	8.3025	61.4736	4.66769	0	182.329	3.12216	1.73453	1.83784	3.57238
692	24	2	152	41	60	120	17.7458	3	445.5	1.11111	0.730994	115	1.1579	1.51173	0.761776	0.5789	0.7877	0.380855	40.0673	2.52974	20.5892	5.07111	60.6566	1.9467	1.8232	180.026	2.45454	1.36363	1.69107	3.05471
693	23	1	167	68	76	120	24.3824	12	6220	1.16667	0.698603	102	1.3631	1.38393	0.816228	0.6816	0.8085	0.408144	37.5727	2.72725	24.3067	7.0783	61.8795	1.99888	1.4473	178.898	1.96656	1.09253	1.35084	2.44337
694	23	1	168	54	60	120	19.1327	5	2970	1.11111	0.661376	98	1.353	1.52015	0.805357	0.6765	0.9256	0.402679	40.1369	3.54636	19.8631	5.59631	60	2.48617	0.3416	179.888	2.34006	1.30003	1.64119	2.94122
695	22	1	170	85	81	120	29.4118	9	4860	0.944444	0.555556	105	1.0696	1.72183	0.629176	0.5348	0.975	0.314588	37.9861	4.27262	23.7562	10.4183	61.7422	3.54911	0.7127	179.542	3.37969	1.87761	2.43881	4.31641
696	19	2	160	58	60	120	22.6562	5	792	1.11111	0.694444	98	1.3604	1.86324	0.85025	0.6802	1.1407	0.425125	38.2848	3.5215	23.8727	8.38824	62.1576	2.99609	1.1623	179.992	1.41481	0.786006	1.2087	1.99471
697	21	2	152	71	68	125	30.7306	6	688	1.13889	0.749269	102	1.3284	1.89208	0.873947	0.6642	1.1035	0.436974	37.6372	4.29256	24.88	9.041	62.5171	2.74901	0.4109	179.328	1.78319	0.990661	1.31838	2.30904
698	20	1	172	90	83	124	30.4218	19	21600	1.11111	0.645995	107	1.244	1.42264	0.723256	0.622	0.7964	0.361628	38.0625	2.13412	24.3731	5.29682	62.4356	1.99309	1.3369	179.108	1.91596	1.06442	1.29272	2.35715
699	20	1	175	80	71	111	26.1224	17	13572	1	0.571429	98	1.2254	1.56227	0.700229	0.6127	0.9572	0.350114	36.9602	3.90366	26.6406	6.91689	63.6008	2.34541	1.5296	176.081	3.98194	2.21219	1.47401	3.6862
700	22	2	166	63	63	93	22.8625	4	396	1.13889	0.686078	100	1.3632	1.35244	0.821205	0.6816	0.8094	0.410602	38.4825	3.25369	23.5806	7.23264	62.0631	1.98008	1.428	179.007	2.51676	1.3982	1.67357	3.07177
701	21	2	160	56.9	60	112	22.2266	8	1280	1.33333	0.833333	118	1.3522	1.15858	0.845125	0.6761	0.5875	0.422563	40.0714	1.94952	19.3812	5.87115	59.4526	1.56192	1.181	180.797	2.14392	1.19107	1.29396	2.48503
702	21	2	157	45	57	107	18.2563	5	480	1.13889	0.725407	117	1.1524	2.03083	0.734013	0.5762	1.0275	0.367006	38.9675	3.90402	22.3718	9.88074	61.3392	3.12948	0.7902	180.485	3.69941	2.05523	2.6939	4.74912
703	20	1	178	89	76	151	28.0899	15	12780	1.33333	0.749064	109	1.4583	1.37755	0.81927	0.7291	0.7534	0.409607	38.8757	2.74465	22.1639	6.01158	61.0396	1.94185	0.2175	178.704	2.3162	1.28678	1.40879	2.69557
704	19	2	168	64	71	120	22.6757	5	990	0.972222	0.578704	97	1.2035	2.05402	0.716369	0.6017	1.2714	0.358155	39.4637	4.76159	21.8288	11.784	61.2925	3.58739	1.9385	176.238	4.19605	2.33114	1.97826	4.3094
705	20	2	157	48	60	120	19.4734	6	555	0.944444	0.601557	95	1.1832	2.25548	0.753631	0.5916	1.4129	0.376815	37.2549	4.68448	22.87	6.331	60.1249	3.30928	6.8203	173.988	6.13408	3.40782	2.06192	5.46975
706	21	1	174	67	68	129	22.1297	10	2880	1.33333	0.766284	107	1.4969	1.57326	0.860287	0.7485	0.8832	0.430172	40.048	2.34668	20.4865	4.17299	60.5344	1.80278	1.4377	180.022	1.48052	0.822511	1.10018	1.92269
707	22	1	181	65	73	111	19.8407	11	2826	1.61111	0.890117	119	1.6054	0.919453	0.886961	0.8027	0.4581	0.443481	42.133	1.66354	15.9551	5.73422	58.0881	1.23106	0.5262	178.437	2.05194	1.13997	1.18698	2.32695
708	21	2	164	60	71	94	22.3081	15	3426	1.13889	0.694444	109	1.2474	1.95587	0.76061	0.6237	1.0711	0.380305	39.242	3.0712	21.2059	6.51894	60.4479	2.73359	0.8584	179.738	2.33354	1.29641	1.75113	3.04754
709	20	2	160	47	57	100	18.3594	6	396	1.05556	0.659722	99	1.2792	2.61853	0.7995	0.6396	1.5866	0.39975	39.9519	4.89614	20.7151	10.9394	60.667	3.6702	1.2766	178.046	2.70007	1.50004	1.52399	3.02403
710	21	2	156	44	55	115	18.0802	3	198	1	0.641026	109	1.0894	2.88856	0.698333	0.5447	1.5734	0.349167	38.9851	4.84647	21.5102	9.36393	60.4953	3.18306	1.4289	170.408	9.59152	5.32862	1.77952	7.10814
711	20	2	168	62	63	120	21.9671	17	5679	1.02778	0.611772	96	1.2751	1.108	0.758988	0.6376	0.6873	0.379524	38.5526	2.74508	23.9582	4.44942	62.5107	1.77122	2.7968	178.953	2.52691	1.40384	1.70721	3.11105
712	20	2	155	48	60	120	19.9792	5	990	1.13889	0.734767	112	1.2188	1.63789	0.786323	0.6094	0.8764	0.393161	40.282	2.98173	19.2321	5.4929	59.5141	2.39506	0.5048	178.333	2.76036	1.53353	1.65727	3.1908
713	23	1	164	65	71	120	24.1672	3	792	1.11111	0.677507	103	1.2967	1.88708	0.790671	0.6483	1.1011	0.395305	38.5433	3.00286	24.3873	4.11772	62.9306	2.54566	3.868	182.078	2.87434	1.59686	1.58709	3.18395
714	21	2	156	45.9	54	120	18.8609	8	2799	1.44444	0.925926	116	1.4893	1.51656	0.954679	0.7446	0.7818	0.477308	41.79	2.38358	16.6582	4.51489	58.4482	1.61921	0.5717	182.019	2.20199	1.22333	1.07079	2.29412
715	28	2	159	50	60	120	19.7777	5	990	0.777778	0.489168	79	1.1683	2.76261	0.73478	0.5842	2.0748	0.367421	36.8255	6.50718	26.7519	6.85297	63.5774	4.48886	1.1179	181.307	2.97755	1.65419	1.86611	3.52031
716	22	2	159	50	60	120	19.7777	5	384	1.05556	0.663871	108	1.1641	3.70915	0.732138	0.582	2.0452	0.366038	37.5706	4.52269	25.5603	6.71471	63.1309	4.28839	1.8945	180.917	3.43038	1.90577	2.42316	4.32892
717	30	2	164	49	57	120	18.2183	6	2160	0.972222	0.592818	93	1.2464	2.08394	0.76	0.6232	1.3358	0.38	39.3656	3.73346	21.5115	10.9783	60.8771	3.5138	0.5617	181.286	3.07939	1.71077	2.15227	3.86305
718	21	2	159	57	60	120	22.5466	6	3564	1	0.628931	99	1.2119	2.39781	0.762201	0.6059	1.4529	0.381069	38.164	5.54554	24.7378	6.57496	62.9018	4.33247	2.7289	177.49	4.39512	2.44173	2.92847	5.3702
719	23	2	158	61	63	117	24.4352	9	1320	1.55556	0.984529	119	1.5566	1.13217	0.98519	0.7783	0.5665	0.492595	42.7507	2.11271	15.769	5.35925	58.5196	1.34485	3.0165	177.897	2.65077	1.47265	1.39	2.86265
720	23	1	177	82	73	120	26.1738	11	3039	1.16667	0.659134	102	1.3587	3.37507	0.767627	0.6794	1.9652	0.383842	39.3096	4.83444	20.7625	11.0541	60.0721	4.3531	1.6143	179.235	2.4546	1.36367	1.68092	3.04458
721	24	1	168	67	66	126	23.7387	11	1866	1.13889	0.67791	103	1.3191	2.11281	0.785179	0.6596	1.2236	0.392619	39.3939	5.73058	22.0416	5.70739	61.4356	3.38647	2.1282	180.148	2.9046	1.61367	2.14073	3.7544
722	24	1	178	75.6	86	129	23.8606	3	320	1	0.561798	98	1.2194	2.36977	0.685056	0.6097	1.4448	0.342528	38.886	4.97531	21.4762	6.0602	60.3622	3.52638	1.9148	177.029	4.20821	2.33789	2.41457	4.75246
723	20	1	179	65	76	111	20.2865	9	2559	1.13889	0.636251	100	1.3583	1.83056	0.758827	0.6792	1.0916	0.379441	38.6037	4.3773	21.0643	11.3742	59.668	3.10971	4.3796	177.526	2.89505	1.60836	1.58985	3.19821
724	22	2	160	51.3	66	117	20.0391	10	1866	1.13889	0.711806	100	1.3616	1.64762	0.851	0.6808	0.9849	0.4255	39.0918	3.49664	20.9116	8.14046	60.0034	2.66768	2.288	176.363	3.8794	2.15522	1.43069	3.58591
725	22	2	166	75	70	107	27.2173	9	2952	1	0.60241	97	1.2304	2.15328	0.741205	0.6152	1.3247	0.370602	38.6651	4.51906	23.4826	9.55175	62.1477	2.75425	2.1249	177.066	3.40999	1.89444	1.99839	3.89283
726	23	2	166	68	70	101	24.677	16	2400	1	0.60241	98	1.206	1.41352	0.726506	0.603	0.8523	0.363253	39.9205	3.35266	20.3489	6.01507	60.2695	2.35028	0.4674	182.229	3.14654	1.74808	1.79182	3.5399
727	23	1	176	66	73	101	21.3068	13	1920	1.33333	0.757576	106	1.4982	1.9041	0.85125	0.7491	1.0698	0.425625	39.7912	3.05168	20.5032	9.41853	60.2944	2.7384	0.2153	179.225	2.43382	1.35212	1.73216	3.08429
728	25	1	182	62	66	130	18.7175	9	1992	1.61111	0.885226	124	1.5459	0.886475	0.849396	0.7729	0.4253	0.42467	42.0743	2.1443	16.4902	5.16913	58.5645	1.18143	1.5298	179.401	1.63386	0.9077	1.18533	2.09303
729	21	2	160	60	63	103	23.4375	9	513	1.22222	0.763889	117	1.2498	2.15298	0.781125	0.6249	1.1008	0.390562	40.8531	3.15056	18.4286	6.27666	59.2817	2.48289	0.3307	177.408	3.01604	1.67558	1.61887	3.29445
730	22	1	170	78	78	131	26.9896	12	4920	1.61111	0.947712	121	1.595	1.04323	0.938235	0.7975	0.5164	0.469118	40.6902	1.68444	18.2997	4.79407	58.9899	1.28361	0.783	176.974	3.08824	1.71569	1.0032	2.71889
731	22	1	169	61	66	127	21.3578	16	5652	1	0.591716	97	1.2296	1.72487	0.727574	0.6148	1.0605	0.363787	36.6994	3.0273	25.3473	8.34329	62.0468	2.96002	3.3594	177.519	3.27535	1.81964	1.79532	3.61496
732	19	2	168	86	78	131	30.4705	7	462	0.805556	0.479497	88	1.0832	2.74716	0.644762	0.5416	1.8469	0.322381	37.3919	5.26504	25.9945	6.31595	63.3864	3.69338	2.1034	179.29	2.82705	1.57058	2.21412	3.7847
733	22	2	161	49	57	107	18.9036	7	1386	1.13889	0.707384	112	1.2182	1.4146	0.756646	0.6091	0.7566	0.378323	39.3507	3.22434	20.4657	6.08677	59.8164	2.41723	2.0945	174.999	5.1855	2.88083	1.70344	4.58427
734	19	1	183	93	78	127	27.7703	14	2160	1.27778	0.698239	113	1.3529	1.60705	0.73929	0.6764	0.8507	0.369617	41.3729	2.97514	17.7939	8.74345	59.1668	2.46236	1.3131	176.997	3.73219	2.07344	1.90272	3.97616
735	20	1	166	57	63	137	20.6852	11	4320	1.13889	0.686078	114	1.1908	1.25118	0.717349	0.5954	0.6541	0.358675	39.9658	2.44409	20.1025	5.1909	60.0683	1.70639	0.084	178.881	1.90304	1.05724	1.22636	2.28361
736	19	2	155	51	60	99	21.2279	14	1920	1.02778	0.663082	106	1.1602	2.5276	0.748516	0.5801	1.4266	0.374258	39.7445	4.0398	20.8348	10.5444	60.5792	3.70754	0.8177	183.861	4.04883	2.24935	1.57502	3.82437
737	20	2	163	53	66	110	19.9481	7	1470	1.16667	0.715746	107	1.3054	1.35224	0.800859	0.6527	0.7565	0.400429	37.7572	2.71789	24.0809	4.66303	61.8381	1.7507	1.0662	178.785	2.30719	1.28177	1.46009	2.74187
738	19	2	169	53	60	120	18.5568	5	495	0.833333	0.493097	88	1.1256	2.31038	0.666036	0.5628	1.5604	0.333018	36.5702	3.91794	26.6012	6.65571	63.1715	3.79744	0.7037	177.945	3.03443	1.68579	1.75443	3.44022
739	20	2	152	45	57	120	19.4771	6	1824	1.27778	0.840643	113	1.3526	1.00091	0.889868	0.6763	0.5297	0.444934	40.6545	2.02438	18.7753	6.68165	59.4298	1.96736	0.2077	181.919	2.64439	1.46911	1.32332	2.79243
740	24	2	163	58	63	100	21.83	11	917.2	1.33333	0.817996	113	1.4126	1.18879	0.866626	0.7063	0.6298	0.433313	40.8731	2.21344	18.0684	5.06243	58.9415	1.81146	0.4526	179.425	1.42338	0.790767	1.02874	1.8195
741	23	1	174	66	76	120	21.7994	9	480	1	0.574713	106	1.1273	2.38606	0.647874	0.5637	1.3449	0.323966	37.2228	4.85643	25.3327	7.11294	62.5554	3.03139	0.594	179.693	3.42039	1.90022	3.07298	4.9732
742	22	2	156	67	66	139	27.5312	12	4800	1.13889	0.730057	103	1.317	1.71008	0.844231	0.6585	0.9887	0.422115	40.3321	3.16596	20.8751	10.6261	61.2072	2.83529	3.8161	175.15	4.97244	2.76247	1.89816	4.66062
743	23	2	159	73	62	117	28.8754	6	556	1.08333	0.681342	104	1.241	1.30869	0.780503	0.6205	0.7496	0.390252	38.5142	2.22022	22.0472	6.14772	60.5615	2.09275	2.3693	180.005	1.75614	0.975633	1.29772	2.27335
744	24	2	157	50	57	115	20.2848	3	297	1.05556	0.672328	115	1.1021	1.78066	0.701975	0.5511	0.9296	0.351019	38.9773	4.27993	21.1904	5.78422	60.1676	2.47525	2.1735	175.733	4.99526	2.77514	2.6814	5.45654
745	23	2	166	55	63	112	19.9594	8	1386	1	0.60241	114	1.0471	1.56002	0.630783	0.5236	0.8168	0.315422	37.8411	3.72267	23.6698	8.401	61.5109	2.52931	1.6239	180.908	3.01345	1.67414	2.29276	3.9669
746	24	1	164	60	71	127	22.3081	5	495	1	0.609756	98	1.2202	3.09138	0.744024	0.6101	1.8861	0.372012	40.0717	4.91868	20.7444	7.03804	60.8161	4.02706	2.2405	178.089	3.89716	2.16509	2.6144	4.77948
747	25	1	170	58	71	110	20.0692	0	0	1.22222	0.718954	102	1.4383	0.967954	0.846059	0.7192	0.5696	0.423059	39.9558	2.03275	21.397	5.73819	61.3528	1.92852	3.33	180.055	2.19786	1.22103	1.68175	2.90278
748	26	1	175	62	63	97	20.2449	7	480	1.33333	0.761905	115	1.3864	1.37773	0.792229	0.6932	0.7163	0.396114	39.6659	2.27853	21.7311	6.44238	61.397	1.9957	2.7163	181.454	1.99701	1.10945	1.20364	2.31309
749	24	1	173	75	76	108	25.0593	2	264	1.13889	0.658317	111	1.2015	1.05975	0.694509	0.6008	0.559	0.347283	40.5213	2.6892	17.5355	2.85136	58.0569	1.87695	3.4486	174.024	5.97628	3.32016	0.507602	3.82776
750	19	2	164	57	50	125	21.1927	11	1440	1.13889	0.694444	110	1.2408	1.53405	0.756585	0.6204	0.8356	0.378293	38.1948	2.58962	23.1005	6.80635	61.2953	2.23492	1.3263	179.359	2.04614	1.13674	1.40651	2.54326
751	19	2	156	53	57	114	21.7784	6	424	1	0.641026	110	1.08	1.69046	0.692308	0.54	0.9129	0.346154	36.0082	3.28009	28.858	4.51071	64.8663	2.30613	2.4586	179.62	2.783	1.54611	1.77754	3.32365
752	20	2	162	46	66	106	17.5278	11	1386	0.805556	0.497257	93	1.0333	2.72265	0.63784	0.5166	1.7461	0.318889	37.2488	6.29953	26.386	12.5047	63.6348	4.08833	2.3011	177.604	3.99808	2.22116	2.49651	4.71767
753	19	2	158	48	68	95	19.2277	6	1188	1.27778	0.80872	119	1.2869	1.64588	0.814494	0.6434	0.8288	0.407215	40.1548	2.21194	19.4716	8.18988	59.6264	1.88893	0.5434	182.003	3.15387	1.75215	1.87794	3.63009
754	19	2	155	54	71	95	22.4766	15	3600	1.33333	0.860215	121	1.3149	0.829852	0.848323	0.6574	0.4092	0.424129	40.409	2.01168	19.0468	4.50522	59.4558	1.3373	0.334	178.024	2.58697	1.43721	1.43173	2.86893
755	20	2	158	52	71	115	20.83	15	3600	1.27778	0.80872	106	1.4402	1.28259	0.911519	0.7201	0.7228	0.455759	41.597	2.52374	17.9492	5.42085	59.5462	1.88207	2.7866	179.263	1.90172	1.05651	1.22635	2.28286
756	24	2	164	64	66	140	23.7954	2	297	0.888889	0.542005	87	1.2201	2.24866	0.743963	0.6101	1.5433	0.372012	36.8083	4.24361	26.869	7.79858	63.6774	3.70775	1.3436	177.915	3.05156	1.69531	1.77087	3.46618
757	24	1	176	88	71	129	28.4091	3	891	1.13889	0.647096	104	1.2981	2.46012	0.737557	0.6491	1.402	0.368807	38.6031	6.04796	23.7399	11.8383	62.343	3.98537	2.4815	176.959	4.56433	2.53574	2.37093	4.90667
758	23	2	161	61.9	68	114	23.8803	16	5736	1.47222	0.914424	116	1.5216	1.49987	0.945093	0.7608	0.7751	0.472547	41.5719	2.20582	15.9905	5.50765	57.5624	1.84443	2.0611	176.487	3.63333	2.01852	1.25351	3.27203
759	22	1	178	87	78	120	27.4587	9	480	1.41667	0.79588	106	1.6011	1.36078	0.899494	0.8006	0.7689	0.449775	40.4798	2.69196	18.9382	5.69642	59.4181	1.75856	0.2519	179.974	2.11251	1.17362	1.53542	2.70903
760	24	1	178	82	73	120	25.8806	17	8079	1.61111	0.905119	122	1.6487	2.43751	0.926236	0.8244	1.2472	0.463146	42.671	2.92283	14.9837	3.14609	57.6547	2.45288	0.7663	185.665	5.66541	3.14745	1.65144	4.79889
761	19	2	160	54	66	115	21.0937	3	198	1.05556	0.659722	105	1.2035	2.24119	0.752188	0.6018	1.2776	0.376125	39.123	4.96153	22.8891	6.54635	62.012	3.48787	3.0583	179.597	2.08505	1.15836	1.64978	2.80814
762	19	2	156	45	66	120	18.4911	5	1485	1.13889	0.730057	110	1.2393	2.01708	0.794423	0.6196	1.0975	0.397179	38.6658	3.78577	21.8346	5.13451	60.5003	2.67569	2.1338	176.58	4.29214	2.38452	2.1731	4.55762
763	19	2	155	60	63	100	24.974	4	240	1.13889	0.734767	110	1.2296	1.65268	0.79329	0.6148	0.8922	0.396645	39.4683	2.50606	21.2178	4.99015	60.6861	2.14481	0.3849	179.116	2.75615	1.53119	1.88515	3.41635
764	19	2	164	55	53	115	20.4491	1	66	1	0.609756	100	1.1951	2.11229	0.72872	0.5976	1.2622	0.36439	38.9686	3.15356	20.8504	7.8622	59.819	3.27655	3.0639	177.421	3.25716	1.80953	1.94044	3.74997
765	22	2	168	67	63	120	23.7387	11	2186	1	0.595238	101	1.1774	1.84372	0.700833	0.5887	1.0854	0.350417	38.1009	3.89335	23.6453	7.86034	61.7462	2.45084	0.4004	178.629	2.35492	1.30829	1.40612	2.7144
766	25	2	166	52	60	120	18.8707	7	1386	0.666667	0.401606	76	1.0578	2.7338	0.637229	0.5289	2.1687	0.318614	35.8372	12.3121	30.0119	16.3848	65.8491	7.41134	4.8196	176.438	6.39635	3.55353	3.96814	7.52167
767	19	1	189	70	71	105	19.5963	15	2880	1.33333	0.705467	97	1.6409	4.46752	0.868201	0.8204	2.7491	0.434074	38.7102	8.19396	21.3693	10.4823	60.0795	5.4333	2.9712	176.097	4.86599	2.70333	2.46078	5.16411
768	20	2	168	57	63	120	20.1956	5	412.5	1.02778	0.611772	93	1.3185	1.73623	0.784821	0.6593	1.1137	0.39244	38.8533	3.8352	21.999	6.49166	60.8522	3.27564	0.7816	180.268	2.47342	1.37412	1.72856	3.10268
769	23	2	168	58	60	103	20.5499	9	1679.5	1.13889	0.67791	109	1.2515	1.61148	0.74494	0.6258	0.8854	0.3725	41.0347	2.58026	18.5878	6.17771	59.6225	2.27649	1.6146	182.218	2.82254	1.56808	1.59325	3.16133
770	23	1	176	76	73	120	24.5351	12	4980	1.05556	0.599747	106	1.1889	1.82672	0.675511	0.5944	1.0287	0.337727	40.1402	3.71099	19.9065	6.4818	60.0467	2.14167	0.4667	192.532	12.5323	6.96239	1.50088	8.46327
771	23	1	180	75	63	103	23.1481	8	1920	1.13889	0.632716	95	1.4229	1.24007	0.7905	0.7114	0.7746	0.395222	38.4196	2.51851	22.4796	5.79147	60.8992	1.81874	1.7575	178.84	2.20684	1.22602	1.38446	2.61048
772	19	2	161	67	60	100	25.8478	7	720	1.05556	0.655625	100	1.2615	1.63139	0.78354	0.6307	0.9748	0.391739	38.3367	3.44265	22.6605	10.1198	60.9973	2.91095	1.7223	181.047	2.88946	1.60526	2.01034	3.6156
773	19	2	154	44	50	108	18.5529	3	297	0.75	0.487013	86	1.0354	2.37075	0.672338	0.5177	1.6365	0.336169	36.961	6.58748	25.9917	11.6999	62.9527	4.51704	0.233	178.899	4.67066	2.59481	3.21518	5.80999
774	25	1	173	72	74	124	24.0569	12	1920	1.5	0.867052	113	1.5801	0.919594	0.913353	0.79	0.4844	0.456647	42.2275	1.78959	17.2233	4.16761	59.4508	1.29367	4.0554	176.614	3.5081	1.94894	1.05726	3.0062
775	23	1	174	78	73	127	25.763	18	8388	1.05556	0.606641	102	1.2424	1.80839	0.714023	0.6212	1.0642	0.357011	38.5387	3.05978	23.6194	5.98745	62.158	2.95537	1.8243	182.537	3.20383	1.77991	1.54246	3.32237
776	19	1	175	69	63	130	22.5306	15	3600	1.08333	0.619048	99	1.3142	3.45309	0.750971	0.6571	2.0945	0.375486	38.2449	6.07924	25.2962	11.5579	63.5411	4.40282	4.6834	180.349	2.70508	1.50282	1.96599	3.46881
777	20	2	160	59	57	129	23.0469	6	1440	1.13889	0.711806	105	1.2944	1.41122	0.809	0.6472	0.8019	0.4045	38.291	3.52955	22.6904	7.19688	60.9814	2.33104	1.8823	177.503	3.83995	2.13331	2.15252	4.28582
778	21	2	161	55.7	55	111	21.4884	8	3252	0.888889	0.552105	93	1.1415	1.80202	0.709006	0.5708	1.1571	0.354534	37.1864	3.89309	23.8796	7.06293	61.0659	2.79387	4.5816	176.739	3.68854	2.04919	1.70411	3.75329
779	22	1	175	68	74	98	22.2041	7	1386	1	0.571429	100	1.1871	2.46626	0.678343	0.5936	1.4639	0.3392	39.1095	4.67789	21.3856	12.0544	60.4951	3.78824	1.0059	180.224	3.13488	1.7416	2.26646	4.00806
780	21	2	159	49	55	106	19.3821	1	66	1	0.628931	102	1.169	1.93755	0.73522	0.5845	1.1325	0.36761	38.0325	3.12049	23.5757	6.63437	61.6082	2.60696	0.9402	175.607	4.64196	2.57887	1.76393	4.3428
781	20	2	159	49	60	98	19.3821	1	396	1.13889	0.716282	116	1.1757	1.68292	0.739434	0.5878	0.8686	0.369686	40.3637	1.81723	19.9014	5.80763	60.2651	2.07898	1.5702	178.208	2.33423	1.29679	1.34657	2.64336
782	21	1	178	60	70	116	18.937	17	8744	1.33333	0.749064	98	1.6147	2.43812	0.907135	0.8074	1.4763	0.453596	40.9599	3.65333	19.0091	5.73147	59.969	2.88066	2.4148	178.815	2.21443	1.23024	1.47371	2.70395
783	21	2	156	43	57	101	17.6693	3	598	1.13889	0.730057	117	1.1607	1.99001	0.744038	0.5803	1.0141	0.371987	41.3128	3.53038	17.7466	8.77238	59.0594	3.22895	0.905	180.634	2.46185	1.36769	1.75807	3.12576
784	21	2	161	67	76	120	25.8478	9	933	1	0.621118	97	1.219	1.4621	0.757143	0.6095	0.8912	0.378571	36.968	3.76136	24.3377	6.12507	61.3058	2.50808	4.5637	176.18	4.19693	2.33163	1.93853	4.27016
785	20	2	157	50	66	107	20.2848	7	1333	1.33333	0.849257	115	1.3869	1.05758	0.883376	0.6935	0.5501	0.44172	40.3441	2.12596	18.8733	6.92142	59.2174	1.72855	1.0811	179.667	1.7336	0.963111	1.24683	2.20995
786	21	2	158	62	71	111	24.8358	10	1920	1.13889	0.720816	99	1.3727	1.44289	0.868797	0.6864	0.8696	0.43443	38.9265	3.19243	22.892	4.40547	61.8185	2.01784	1.9324	178.512	2.16059	1.20033	1.23984	2.44017
787	21	2	160	71	76	135	27.7344	9	3240	0.916667	0.572917	103	1.0632	3.78147	0.6645	0.5316	2.1929	0.33225	37.1936	4.82207	24.7168	6.82977	61.9104	4.6795	2.3805	176.87	3.67346	2.04081	1.69385	3.73467
788	19	1	171	62	71	102	21.2031	12	1866	1.13889	0.666017	101	1.3391	1.51278	0.783099	0.6696	0.8893	0.391579	39.4115	3.11204	21.6874	8.4141	61.0988	2.41347	1.3032	179.975	1.98575	1.10319	1.28542	2.38861
789	20	1	165	63	66	120	23.1405	11	3600	1.13889	0.690236	101	1.3382	1.53431	0.81103	0.6691	0.9014	0.405515	38.8596	3.55125	22.8596	5.6029	61.7191	2.45159	1.5005	177.303	3.43151	1.90639	1.72152	3.62791
790	20	1	180	63	68	136	19.4444	10	2106	1.61111	0.895062	114	1.6948	1.38485	0.941556	0.8474	0.7284	0.470778	42.2	2.08507	14.9041	6.60154	57.1041	2.31332	1.6358	178.379	2.41821	1.34345	1.4611	2.80455
791	19	2	167	58	63	101	20.7967	5	480	1	0.598802	99	1.2106	2.18817	0.72491	0.6053	1.3245	0.362455	37.5839	3.56137	24.7462	7.04553	62.3301	3.46526	0.3133	178.068	2.35983	1.31102	1.31066	2.62167
792	19	2	161	55	60	119	21.2183	7	688	0.888889	0.552105	95	1.1111	3.03039	0.690124	0.5556	1.8939	0.345093	37.0087	4.41599	25.8261	10.7918	62.8348	4.06033	0.367	181.749	2.59881	1.44378	1.75971	3.2035
793	20	2	161	56	66	103	21.6041	7	1980	1.22222	0.759144	105	1.3891	2.40885	0.862795	0.6946	1.3689	0.431429	39.5939	4.37466	19.7631	13.6588	59.357	3.73014	2.6151	176.521	4.1534	2.30744	1.83342	4.14086
794	22	1	160	55	68	120	21.4844	10	2262	0.972222	0.607639	101	1.1519	1.41471	0.719937	0.5759	0.8381	0.359937	38.5213	2.9716	22.8393	6.45948	61.3606	2.65301	0.3063	180.856	2.18924	1.21624	1.4094	2.62564
795	22	2	160	50	68	115	19.5312	1	66	1.13889	0.711806	106	1.2911	2.26245	0.806937	0.6456	1.2824	0.4035	40.8821	4.03893	18.4733	13.9396	59.3554	3.24301	0.5826	179.599	2.51926	1.39959	1.80195	3.20154
796	19	1	172	64	73	121	21.6333	7	1200	1	0.581395	91	1.3064	1.90386	0.759535	0.6532	1.2436	0.379767	37.1781	4.70788	26.0786	9.65236	63.2568	3.03509	1.1768	172.853	7.14716	3.97064	1.67732	5.64796
797	27	1	170	56	63	110	19.3772	15	5312	1.33333	0.784314	106	1.5056	1.53229	0.885647	0.7528	0.8652	0.442824	42.2514	2.91115	15.1567	8.24982	57.408	2.12584	0.8029	179.692	2.15353	1.19641	1.63153	2.82793
798	24	1	174	72	73	110	23.7812	10	6750	1.33333	0.766284	115	1.3855	1.45648	0.796264	0.6927	0.7567	0.398103	39.6758	2.05894	20.26	5.01481	59.9358	1.76122	0.974	179.79	2.0386	1.13256	1.45748	2.59004
799	23	2	159	54	60	100	21.3599	5	495	0.916667	0.57652	107	1.0194	2.22619	0.641132	0.5097	1.2378	0.320566	37.1779	4.97338	25.9208	7.20657	63.0987	3.63415	0.8242	179.258	3.19003	1.77224	2.0977	3.86994
800	23	2	160	54	60	102	21.0937	5	714	1.22222	0.763889	107	1.3606	1.75174	0.850375	0.6803	0.975	0.425187	38.9661	3.08217	21.4237	8.07937	60.3898	2.52559	1.6394	177.562	2.86507	1.59171	1.46324	3.05495
801	27	1	173	79	76	124	26.3958	10	2746	1.13889	0.658317	114	1.1922	2.02732	0.689133	0.5961	1.0611	0.344566	38.5363	3.64617	21.4432	9.77093	59.9795	2.75961	3.779	181.413	2.95285	1.64047	1.90208	3.54255
802	22	2	150	70	66	120	31.1111	2	198	1.22222	0.814815	115	1.2617	0.99417	0.841133	0.6308	0.5131	0.420533	38.3753	2.11386	23.5214	5.38701	61.8967	1.44143	0.7111	180.547	1.58678	0.881544	1.15596	2.0375
803	24	2	153	48	54	105	20.5049	15	4590	1.44444	0.944081	128	1.3495	1.41058	0.882026	0.6748	0.659	0.441046	40.0102	2.28942	19.6398	5.89059	59.65	1.89405	0.8737	172.29	7.70973	4.28318	1.3637	5.64688
804	21	2	161	67	74	113	25.8478	12	2880	1.33333	0.828157	101	1.5688	1.77142	0.97441	0.7844	1.0422	0.487205	41.0165	2.52484	17.0831	7.60986	58.0996	2.42824	2.1321	177.903	2.58968	1.43871	1.41003	2.84874
805	23	2	174	61	63	104	20.148	3	247.5	1.11111	0.63857	96	1.3827	3.51957	0.794655	0.6914	2.1899	0.397356	40.2804	8.17172	20.9096	16.93	61.1899	4.40824	3.7185	182.184	3.26239	1.81244	2.17111	3.98355
806	22	2	158	50	60	120	20.0288	7	2772	1.02778	0.650492	104	1.1769	2.03438	0.744873	0.5885	1.1647	0.372468	38.1507	5.07225	23.0137	10.0653	61.1644	3.34852	1.7794	179.244	3.40698	1.89277	2.40753	4.3003
807	19	2	156	52	60	109	21.3675	9	1440	1.33333	0.854701	116	1.3754	1.39224	0.881667	0.6877	0.7181	0.440833	40.3231	2.74284	19.6259	9.06863	59.949	1.97101	0.6771	181.039	2.38357	1.32421	1.51309	2.83729
808	19	2	162	49	57	105	18.6709	8	570	1.13889	0.703018	108	1.2663	3.12566	0.781667	0.6332	1.7376	0.390864	40.0136	5.12926	20.0068	15.5627	60.0204	4.24656	0.0849	183.83	5.23502	2.90834	3.12613	6.03448
809	19	2	154	63	68	105	26.5643	3	396	1.33333	0.865801	117	1.3586	1.05773	0.882208	0.6793	0.5389	0.441104	39.1201	1.74079	20.3892	4.4656	59.5093	1.45355	3.4435	175.494	4.50597	2.50332	1.22572	3.72903
810	19	2	156	52	60	111	21.3675	5	330	1.02778	0.658832	104	1.1749	2.23528	0.753141	0.5874	1.2776	0.376538	38.6449	3.82457	20.3774	7.09462	59.0223	2.58479	5.8294	177.157	3.26785	1.81547	1.67307	3.48854
811	19	2	163	57	63	103	21.4536	9	813	1.08333	0.664622	108	1.1933	2.02916	0.732086	0.5967	1.1176	0.366074	38.2151	3.26546	22.4221	6.03869	60.6372	2.81774	2.949	177.972	2.57212	1.42896	1.36782	2.79678
812	21	2	155	50	57	99	20.8117	4	4752	0.888889	0.573477	99	1.0679	2.41366	0.688968	0.534	1.4498	0.344516	37.965	7.01594	24.7325	7.61912	62.6975	4.04259	1.7604	179.754	4.67772	2.59873	3.25123	5.84997
813	20	2	162	57	63	105	21.7193	2	2772	0.888889	0.548697	96	1.1017	2.59667	0.680062	0.5508	1.6092	0.34	37.6481	5.48686	25.7854	8.15694	63.4335	4.28417	2.9149	180.539	2.97183	1.65102	2.37232	4.02334
814	20	2	161	55	68	105	21.2183	3	297	1.16667	0.724638	110	1.2749	4.00608	0.791863	0.6375	2.1888	0.395963	40.1288	4.13693	18.0308	9.03343	58.1596	3.79697	4.1768	175.744	5.32266	2.95703	2.66368	5.62071
815	21	2	160	43	63	97	16.7969	6	555	0.944444	0.590278	99	1.1322	2.08874	0.707625	0.5661	1.2521	0.353813	40.6027	5.13217	18.8798	6.65632	59.4825	3.27912	0.2099	180.101	3.57878	1.98821	2.39338	4.3816
816	20	2	168	60	68	101	21.2585	11	4638	1.22222	0.727513	106	1.3689	1.18756	0.814821	0.6844	0.6651	0.407381	40.2816	2.51355	20.6559	5.45655	60.9375	2.08263	3.0157	182.31	2.49138	1.3841	1.17736	2.56146
817	20	2	167	67	73	108	24.0238	10	5544	1.13889	0.681969	102	1.3339	2.01064	0.798743	0.6669	1.1775	0.399341	37.9952	3.73126	23.0874	9.60611	61.0827	3.12707	2.398	178.76	2.33789	1.29883	1.57613	2.87496
818	19	2	171	71	68	110	24.281	6	720	1.33333	0.779727	109	1.4667	1.21203	0.857719	0.7333	0.6667	0.42883	40.3199	1.91866	20.4882	5.69157	60.8081	1.80881	2.8374	182.152	2.51626	1.39792	1.18488	2.58281
819	25	1	175	64	68	125	20.898	10	3144	1.33333	0.761905	111	1.4255	1.68517	0.814571	0.7127	0.9009	0.407257	39.915	3.47989	21.0544	4.7819	60.9694	2.50388	2.2405	180.346	2.11843	1.17691	1.52482	2.70172
820	25	1	176	66	73	120	21.3068	13	2880	1.38889	0.789141	111	1.495	1.37645	0.849432	0.7475	0.7408	0.424716	40.4899	1.61028	18.2939	4.40693	58.7838	1.57101	1.778	178.058	2.18452	1.21362	0.98792	2.20154
821	24	2	160	68	71	120	26.5625	9	480	1.61111	1.00694	126	1.5225	1.35396	0.951562	0.7613	0.6397	0.475812	41.2869	1.87057	17.5286	5.76201	58.8155	1.54347	0.2037	179.635	1.7562	0.975667	1.31052	2.28619
822	19	2	151	51	60	124	22.3674	8	1131	1.08333	0.717439	117	1.1013	1.84071	0.729338	0.5506	0.9357	0.364636	38.0936	4.91815	24.118	6.26669	62.2117	2.89881	0.8047	177.995	3.71378	2.06321	2.5437	4.60691
823	20	2	164	59	60	105	21.9363	5	768	1.27778	0.779133	117	1.302	1.37221	0.793902	0.651	0.6991	0.396951	39.8139	2.09173	19.8646	6.2926	59.6785	1.85276	1.2669	182.985	2.98464	1.65813	1.01695	2.67508
824	20	2	153	43	60	120	18.369	19	8640	1.13889	0.744372	111	1.2273	2.43249	0.802157	0.6137	1.3107	0.401111	39.4466	4.50584	22.4903	5.49259	61.9369	2.97254	3.5703	177.649	3.3922	1.88456	1.98075	3.86531
825	19	2	156	52	60	110	21.3675	5	577.5	1.08333	0.694444	99	1.2956	1.16934	0.830513	0.6478	0.6993	0.415256	39.4369	2.67896	21.4334	6.30138	60.8703	1.93477	0.7819	179.929	1.84022	1.02234	1.40444	2.42679
826	19	2	168	55	63	96	19.487	7	4158	1	0.595238	101	1.1774	1.39876	0.700833	0.5887	0.8235	0.350417	38.7464	2.30215	22.0995	5.0784	60.8459	2.31864	1.0467	176.108	4.1968	2.33156	1.71452	4.04607
827	19	1	169	65	68	120	22.7583	13	3870	1.13889	0.673899	93	1.4598	1.84831	0.863787	0.7299	1.1846	0.431893	38.7309	2.98909	22.5208	4.24852	61.2517	2.61266	0.1313	178.089	2.64473	1.46929	1.51748	2.98677
828	19	2	155	51	54	120	21.2279	10	1806	1.11111	0.716846	114	1.1585	1.69537	0.747419	0.5793	0.8838	0.373742	39.8013	2.42103	19.7123	7.42125	59.5136	2.32098	1.7188	176.951	3.60019	2.00011	1.76697	3.76707
829	19	1	171	66	68	120	22.571	7	480	1.08333	0.633528	96	1.3369	1.78203	0.781813	0.6684	1.0996	0.390877	38.6379	3.20799	21.8966	7.90945	60.5345	3.08419	2.1193	176.771	3.47553	1.93085	1.50633	3.43718
830	24	1	174	79	78	121	26.0933	19	4320	1.11111	0.63857	96	1.3735	1.507	0.789368	0.6868	0.9314	0.394713	38.4165	3.12522	23.012	7.43612	61.4286	2.47686	0.4024	168.907	11.0933	6.16294	1.70121	7.86415
831	19	2	164	59	68	122	21.9363	3	594	1.61111	0.982385	120	1.6073	1.54775	0.980061	0.8036	0.7721	0.49	42.9324	2.46923	15.5624	4.78461	58.4947	1.7458	3.4438	177.707	2.77398	1.5411	1.53759	3.07869
832	22	2	164	63	63	128	23.4236	2	594	0.972222	0.592818	93	1.2419	1.79136	0.757256	0.621	1.1442	0.378659	38.2914	5.3307	24.047	7.6417	62.3383	3.17959	1.6581	182.685	3.83878	2.13266	2.19387	4.32652
833	23	1	171	70.5	68	120	24.11	11	5706	1.38889	0.812216	113	1.4631	0.936945	0.855614	0.7315	0.4935	0.427778	39.0744	1.79504	20.3594	4.81596	59.4338	1.41048	3.7467	172.099	7.90139	4.38966	1.15762	5.54728
834	23	1	174	75	81	132	24.7721	6	1440	1.11111	0.63857	97	1.3657	2.72597	0.784885	0.6829	1.6753	0.392471	39.9342	4.67269	20.9451	11.7555	60.8793	4.23642	2.0151	177.809	3.1017	1.72317	1.82608	3.54924
835	19	2	166	71	76	134	25.7657	9	1199.5	1.11111	0.669344	107	1.238	1.3212	0.745783	0.619	0.7361	0.372892	37.1419	2.75161	24.698	5.05264	61.8398	2.10981	2.6092	170.182	9.8176	5.45422	1.16072	6.61494
836	20	2	163	73	78	114	27.4756	5	990	1.27778	0.783913	113	1.3467	1.59054	0.826196	0.6733	0.8381	0.413067	40.4947	3.85137	19.7391	6.01091	60.2338	2.12771	1.8155	180.751	2.56223	1.42346	1.72687	3.15033
837	19	2	160	57	68	120	22.2656	8	480	1.19444	0.746528	114	1.2535	1.4895	0.783438	0.6268	0.7816	0.39175	41.0754	3.20995	21.1332	8.05368	62.2086	1.93848	8.2692	175.847	4.39168	2.43982	1.70936	4.14918
838	19	2	161	50	68	112	19.2894	6	297	0.805556	0.500345	97	0.9937	2.28344	0.617205	0.4969	1.4083	0.308634	37.3232	5.1539	25.3191	8.51452	62.6423	3.36961	0.0452	179.883	3.59752	1.99862	2.48913	4.48775
839	21	2	160	54	60	96	21.0937	10	480	1.33333	0.833333	116	1.3705	1.53264	0.856563	0.6853	0.7877	0.428312	40.9456	2.51749	18.6039	7.26568	59.5494	2.17332	1.2162	184.648	4.70548	2.61416	1.34075	3.9549
840	21	2	162	63	60	111	24.0055	6	5760	1.33333	0.823045	112	1.4131	1.48908	0.872284	0.7065	0.7891	0.436111	39.3206	2.65866	21.8734	6.17005	61.194	1.77436	1.3805	180.204	1.66222	0.923456	1.27808	2.20153
841	22	2	159	48	66	114	18.9866	7	5544	1.13889	0.716282	112	1.2118	1.2749	0.762138	0.6059	0.6782	0.381069	38.8585	1.91438	21.5824	5.58557	60.4409	2.01701	1.798	177.253	2.9296	1.62756	1.24214	2.8697
842	24	1	167	54	72	85	19.3625	4	594	0.972222	0.582169	102	1.1358	1.91162	0.68012	0.5679	1.1167	0.34006	38.4694	4.86075	22.4277	12.2598	60.8971	3.06353	1.6332	177.331	4.57529	2.54183	2.86102	5.40284
843	21	2	156	41	66	124	16.8475	6	1188	1.13889	0.730057	110	1.2387	1.72403	0.794038	0.6193	0.9376	0.396987	40.0817	3.47964	18.8319	9.89438	58.9137	2.46309	2.4336	178.363	2.59189	1.43994	1.55215	2.99209
844	19	2	164	49	57	89	18.2183	7	1386	1.13889	0.694444	107	1.2678	2.44165	0.773049	0.6339	1.359	0.386524	38.5254	4.2385	23.7627	7.82276	62.2881	3.03878	2.1344	182.524	4.23576	2.3532	2.53292	4.88612
845	19	2	160	47	60	95	18.3594	9	2940	0.888889	0.555556	95	1.1258	3.18908	0.703625	0.5629	2.0195	0.351812	37.1095	5.91978	25.1802	14.7723	62.2897	5.26347	1.839	180.242	5.55398	3.08554	3.75792	6.84346
846	19	2	172	69	63	116	23.3234	5	278	0.944444	0.549096	89	1.2607	2.38194	0.732965	0.6304	1.5898	0.366512	39.4599	5.48506	20.6969	8.59404	60.1568	4.08034	0.9007	181.731	3.32092	1.84496	2.35616	4.20112
847	21	2	149	58	60	120	26.1249	7	1386	1.13889	0.764355	105	1.2959	1.7265	0.869732	0.648	0.9822	0.434899	39.1584	3.06346	21.9199	9.22951	61.0782	2.71504	0.6061	180.583	1.90713	1.05952	1.38767	2.44719
848	19	2	160	64	71	115	25	8	1386	1.13889	0.711806	107	1.2704	1.62031	0.794	0.6352	0.9037	0.397	39.1576	2.88297	21.1604	9.24132	60.318	2.5024	1.3302	179.704	2.49472	1.38596	1.64506	3.03102
849	21	2	155	68	68	120	28.3039	3	594	1.13889	0.734767	104	1.3126	1.50618	0.846839	0.6563	0.868	0.423419	39.231	3.08353	21.4359	7.80047	60.6669	2.58774	0.2599	181.16	2.20323	1.22402	1.3063	2.53032
850	19	1	174	84	78	120	27.7447	10	2160	0.916667	0.52682	94	1.1618	1.96351	0.667701	0.5809	1.2443	0.333851	37.084	4.46284	24.5626	6.4989	61.6467	3.18395	3.3655	178.909	2.95119	1.63955	2.24269	3.88224
851	22	1	173	64	81.2	120	21.3839	7	1386	1.61111	0.931278	119	1.6149	1.0606	0.933468	0.8075	0.5315	0.466763	41.8329	1.86026	16.7907	6.21773	58.6236	1.75817	1.0974	179.116	2.03914	1.13286	1.34723	2.48009
852	21	1	160	71	91.4	128	27.7344	13	2826	1	0.625	96	1.2366	2.7067	0.772875	0.6183	1.6736	0.386437	38.8334	5.8066	23.3999	6.90815	62.2333	4.34671	2.7855	180.145	4.19933	2.33296	3.14729	5.48025
853	23	1	168	64	66	124	22.6757	6	1188	1.33333	0.793651	117	1.3559	1.62515	0.807083	0.6779	0.8263	0.403512	42.5568	2.25863	16.2258	6.89026	58.7826	2.14349	3.198	178.734	2.28964	1.27202	1.44988	2.7219
854	20	2	149	48	60	86	21.6206	8	1428	1.33333	0.894855	118	1.3464	1.96767	0.903624	0.6732	0.9935	0.451812	38.9449	3.41816	21.5127	6.50499	60.4576	3.24211	1.5398	178.322	3.55698	1.9761	2.31237	4.28847
855	21	2	161	54	57	119	20.8325	10	1668	1.33333	0.828157	115	1.3869	1.61565	0.861429	0.6935	0.8403	0.430745	40.9344	2.33105	18.03	6.17083	58.9644	2.16232	0.2469	179.657	1.85768	1.03204	1.32378	2.35583
856	23	2	163	48.7	60	105	18.3296	4	792	1.61111	0.988412	122	1.5712	1.58208	0.963926	0.7856	0.7715	0.481963	43.1669	1.86207	13.5485	6.4258	56.7154	1.79299	0.2722	179.614	1.60581	0.892117	1.2112	2.10332
857	20	1	180	73	71	120	22.5309	7	2772	1.33333	0.740741	115	1.3906	1.90043	0.772556	0.6953	0.991	0.386278	39.9327	3.79614	20.3028	10.7645	60.2355	2.64097	0.4221	180.413	2.39721	1.33178	1.71655	3.04833
858	22	2	159	55	57	117	21.7555	15	6186	1	0.628931	104	1.1561	1.2479	0.727107	0.578	0.7214	0.363522	37.5678	2.80187	25.424	4.27195	62.9919	2.00581	1.5011	177.98	2.62997	1.46109	1.3866	2.84769
859	19	2	166	53	57	100	19.2336	7	1848	1.13889	0.686078	106	1.2852	1.72386	0.774217	0.6426	0.9726	0.387108	40.9168	3.34557	19.1377	11.9623	60.0545	3.12566	2.4026	181.079	2.74608	1.5256	1.8251	3.3507
860	19	2	161	53	57	118	20.4467	7	4158	0.888889	0.552105	91	1.1683	2.00255	0.725652	0.5841	1.316	0.362795	37.0569	4.76456	25.0216	7.77288	62.0785	4.42907	2.2098	177.426	4.07888	2.26604	2.38489	4.65093
861	21	2	156	61	64	108	25.0657	7	924	1.08333	0.694444	105	1.2283	2.28258	0.787372	0.6142	1.2941	0.393718	39.7897	3.33026	19.6404	11.2136	59.4301	2.87969	1.9418	177.563	3.16492	1.75829	1.8083	3.56659
862	22	2	168	62.9	60	98	22.286	9	2772	1.13889	0.67791	101	1.3432	1.50163	0.799524	0.6716	0.8855	0.399762	39.1555	3.05142	20.8411	8.42566	59.9966	2.46231	2.1423	179.233	2.04685	1.13714	1.3231	2.46024
863	22	2	163	68	70	133	25.5937	9	480	1.13889	0.698705	109	1.2355	1.73587	0.757975	0.6177	0.9415	0.378957	40.7989	3.68981	20.0239	10.6772	60.8228	2.63766	4.0561	176.035	4.70208	2.61227	2.44053	5.0528
864	20	2	165	60	60	120	22.0386	14	3240	1.13889	0.690236	110	1.2327	1.24386	0.747091	0.6164	0.6731	0.373576	38.9564	2.69455	23.0967	7.1192	62.053	2.00393	2.6253	176.614	3.63156	2.01753	1.54386	3.5614
865	21	2	158	55	60	120	22.0317	3	297	0.833333	0.527426	103	0.9653	2.40701	0.610949	0.4827	1.3941	0.305506	37.6554	5.81563	25.3798	9.42364	63.0352	3.8139	1.7234	179.101	3.59257	1.99587	2.56766	4.56354
866	21	2	160	58	63	114	22.6562	8	1120	1.02778	0.642361	95	1.2957	1.26403	0.809813	0.6478	0.7967	0.404875	37.4892	2.63436	24.5732	4.91063	62.0624	1.78369	1.1633	179.058	1.73354	0.963078	1.07209	2.03517
867	22	1	171	63	64	123	21.5451	7	2079	1.13889	0.666017	105	1.2918	1.34318	0.755439	0.6459	0.7617	0.377719	39.6745	2.26518	19.4303	6.29995	59.1048	1.78564	3.0305	174.399	5.60134	3.11186	1.59317	4.70503
868	21	2	157	55	57	105	22.3133	1	99	1	0.636943	98	1.2183	1.43479	0.775987	0.6092	0.874	0.388025	36.8844	2.89716	26.4193	5.96761	63.3037	2.02974	0.5113	179.647	2.0602	1.14456	1.50842	2.65298
869	23	1	171	94	78	136	32.1466	8	1120	1.33333	0.779727	114	1.3979	1.2589	0.817485	0.6989	0.6599	0.408713	41.1685	2.23836	18.2763	7.22192	59.4447	1.8836	1.5007	179.455	1.53083	0.850461	1.17231	2.02277
870	24	1	169	70	68	129	24.5089	11	7110	1.16667	0.690335	107	1.3012	1.23906	0.769941	0.6506	0.6909	0.38497	37.7939	2.14373	24.4629	4.98306	62.2568	1.60657	0.1344	183.039	3.34679	1.85933	1.33344	3.19276
871	20	2	163	57	57	110	21.4536	4	3960	1.08333	0.664622	105	1.2322	2.05143	0.755951	0.6161	1.1667	0.377975	38.5623	3.24877	22.0134	6.03178	60.5758	2.87342	2.2561	177.566	3.29403	1.83002	1.76923	3.59925
872	21	1	177	79	73	120	25.2163	4	1584	1.13889	0.64344	101	1.3473	3.17308	0.761186	0.6737	1.8768	0.380621	37.9205	3.72991	24.142	8.53575	62.0626	4.19045	0.0446	178.774	2.82467	1.56926	1.97984	3.5491
873	19	1	178	89	73	120	28.0899	7	1188	1.13889	0.639825	99	1.3771	1.06778	0.773652	0.6886	0.6455	0.386854	37.0633	3.01889	26.3797	3.92347	63.443	1.91069	1.3755	181.278	2.06616	1.14787	1.251	2.39886
874	23	2	169	65	62	103	22.7583	2	678	1.33333	0.788955	111	1.4342	1.37049	0.848639	0.7171	0.7371	0.42432	40.1623	2.39304	20.7742	4.51714	60.9364	1.87294	2.7738	176.652	3.40928	1.89404	1.17147	3.06552
875	23	1	180	90	78	119	27.7778	9	4380	1.33333	0.740741	106	1.501	1.22378	0.833889	0.7505	0.6888	0.416944	39.7506	1.96576	21.2163	4.4956	60.9669	1.54362	1.8214	178.465	2.21411	1.23006	1.3249	2.55497
876	20	2	164	67	68	134	24.9108	6	952	1.13889	0.694444	102	1.3302	1.51237	0.811098	0.6651	0.8832	0.405549	39.589	2.83816	20.137	5.89611	59.726	1.96866	1.7153	178.779	2.27591	1.26439	1.4592	2.72359
877	24	1	174	85	76	132	28.075	14	9438	1.13889	0.654534	103	1.3133	2.0571	0.75477	0.6566	1.1861	0.377356	38.8369	3.39445	21.901	6.25451	60.738	3.4499	1.0886	179.115	2.18181	1.21212	1.58686	2.79898
878	20	2	157	54	60	112	21.9076	7	1386	1	0.636943	105	1.1404	2.18178	0.726369	0.5702	1.2441	0.363185	38.769	3.13214	22.3103	5.79194	61.0793	3.01002	0.3907	178.379	2.85514	1.58619	1.97737	3.56356
879	23	1	170	70	73	121	24.2215	7	480	1.13889	0.669935	105	1.2986	1.53865	0.763882	0.6493	0.8772	0.381941	37.3861	3.47188	24.7635	8.44751	62.1496	2.66631	1.3002	178.746	2.46392	1.36884	1.67091	3.03975
880	23	1	174	73	81	114	24.1115	15	6066	1	0.574713	97	1.2208	1.31479	0.701609	0.6104	0.8026	0.350805	37.5768	3.00611	25.3925	7.62627	62.9693	2.43928	1.4639	180.279	2.11602	1.17557	1.54752	2.72308
881	19	2	162	66	66	109	25.1486	12	1440	1.05556	0.651578	102	1.2247	1.22488	0.755988	0.6123	0.7106	0.377963	40.0103	2.50386	20.462	6.24426	60.4723	1.82232	1.1895	180.514	1.73428	0.963489	1.18689	2.15038
882	20	2	166	71	60	118	25.7657	13	4130	1.33333	0.803213	107	1.4818	1.47322	0.892651	0.7409	0.8186	0.446325	39.8812	2.87228	18.5908	8.29012	58.472	2.03414	4.0464	176.939	3.67144	2.03969	1.85415	3.89384
883	20	2	166	54	60	120	19.5965	6	792	1	0.60241	92	1.2933	2.29374	0.779096	0.6467	1.4832	0.389578	38.6598	4.49692	22.4399	12.4809	61.0997	3.56057	0.6203	166.867	13.1332	7.29622	2.17274	9.46896
884	23	1	169	58	71	123	20.3074	5	1440	1.13889	0.673899	104	1.2972	1.89869	0.767574	0.6486	1.0813	0.383787	39.6626	3.02502	21.3806	6.79494	61.0432	2.27904	1.7955	194.138	14.1376	7.85422	1.56853	9.42276
885	23	1	175	69	71	120	22.5306	7	1908	1.13889	0.650794	108	1.2541	1.60387	0.716629	0.627	0.8831	0.358286	38.8108	2.74846	20.8876	9.88625	59.6984	2.64664	3.7691	178.77	2.16362	1.20201	1.42748	2.62949
886	22	1	169	74	70	134	25.9095	6	975	1.33333	0.788955	107	1.4859	1.75458	0.879231	0.7429	0.9777	0.439586	41.8982	3.5813	19.327	4.58995	61.2252	2.57492	7.5943	176.283	4.14425	2.30236	1.93842	4.24078
887	19	2	155	51	63	110	21.2279	5	720	0.666667	0.430108	101	0.7853	2.54692	0.506645	0.3927	1.5	0.253355	35.2632	6.85814	28.7946	11.1747	64.0577	5.02672	1.9075	178.492	5.11971	2.84428	3.481	6.32528
888	23	1	172	84	76	114	28.3937	9	6840	1.33333	0.775194	113	1.3979	1.17888	0.812733	0.6989	0.618	0.406337	39.2267	2.31373	21.7169	7.06915	60.9436	1.87797	0.4352	180.918	1.96833	1.09352	1.42129	2.51481
889	19	2	165	67	70	101	24.6097	4	480	1.13889	0.690236	102	1.3361	1.32541	0.809758	0.6681	0.7774	0.404909	40.1807	2.68089	21.7525	6.70865	61.9332	2.20463	5.4044	176.935	3.12753	1.73752	1.26799	3.0055
890	22	2	154	54	68	100	22.7694	10	3600	1.30556	0.847763	116	1.3511	1.40349	0.877338	0.6756	0.7262	0.438701	40.278	2.23795	19.2914	4.85138	59.5694	2.07372	0.3781	178.805	1.92234	1.06797	1.15379	2.22175
891	19	2	158	53	66	127	21.2306	13	480	1	0.632911	94	1.2633	1.88957	0.799557	0.6316	1.1935	0.399747	37.1881	4.43233	25.6754	4.849	62.8635	2.84521	0.1389	178.856	2.79676	1.55376	2.0028	3.55656
892	19	2	157	48	67	104	19.4734	6	1070	1.13889	0.725407	108	1.256	3.61583	0.8	0.628	1.9938	0.4	37.0915	6.3772	24.7391	10.4284	61.8306	4.10913	2.8645	180.117	3.24163	1.80091	2.3656	4.16651
893	20	2	152	56	60	115	24.2382	9	1470	1.05556	0.694444	111	1.1364	1.55655	0.747632	0.5682	0.8378	0.373816	38.0679	3.14806	23.7629	6.09522	61.8308	2.01679	0.2658	179.721	2.10125	1.16736	1.5474	2.71476
894	19	2	162	49	63	91	18.6709	0	0	1.33333	0.823045	114	1.4036	1.36113	0.86642	0.7018	0.7165	0.43321	39.7286	2.18533	21.2214	5.36345	60.95	1.95554	1.7227	178.568	2.1638	1.20211	1.27223	2.47434
895	22	1	173	64	78	137	21.3839	8	480	1.19444	0.69043	105	1.3682	1.92752	0.790867	0.6841	1.104	0.395434	36.734	2.8445	25.4365	4.73689	62.1705	2.57421	2.9262	178.184	2.42854	1.34919	1.39378	2.74297
896	25	1	168	67	63	120	23.7387	6	495	1.13889	0.67791	97	1.3999	2.04049	0.833274	0.6999	1.2541	0.416607	39.1899	4.35087	21.8452	12.0182	61.0351	3.5686	0.6074	178.897	3.04083	1.68935	2.25725	3.9466
897	21	2	162	54	66	125	20.5761	5	240	1.27778	0.788752	108	1.4157	1.74769	0.873889	0.7078	0.9682	0.436914	39.0497	3.07275	20.3168	9.68607	59.3665	2.6712	3.9757	176.211	4.40784	2.4488	2.07462	4.52342
898	20	2	167	56	60	109	20.0796	13	3732	1.13889	0.681969	111	1.229	3.63994	0.735928	0.6145	1.9639	0.367964	38.1803	4.77498	23.5046	9.54324	61.6849	4.23604	0.3524	179.21	3.20455	1.78031	2.06903	3.84934
899	22	2	167	54	60	106	19.3625	11	3786	1.13889	0.681969	107	1.2616	1.92618	0.755449	0.6308	1.0668	0.377725	39.38	2.42788	21.0015	6.99283	60.3815	2.50573	0.6037	177.722	2.90727	1.61515	1.64534	3.26049
900	19	2	155	55.5	63	103	23.1009	6	1470	1	0.645161	106	1.1194	1.90647	0.722194	0.5597	1.0671	0.361097	39.1857	3.81262	20.5807	8.30535	59.7664	2.65082	2.6306	178.228	2.74923	1.52735	1.74241	3.26976
901	23	2	167	60	63	120	21.5139	5	495	1.13889	0.681969	103	1.3117	1.61028	0.785449	0.6559	0.9273	0.392754	38.2874	2.49429	22.9486	5.47484	61.236	2.29473	1.2373	180.264	2.94447	1.63582	2.0235	3.65932
902	24	1	173	77	71	120	25.7276	2	264	1.33333	0.770713	114	1.3874	1.6488	0.801965	0.6937	0.8578	0.400983	39.0596	2.29137	20.8512	5.79775	59.9108	2.19176	2.6407	179.638	1.5192	0.844	1.0486	1.8926
903	23	1	166	63	66	115	22.8625	11	3840	1.13889	0.686078	107	1.2702	3.87362	0.765181	0.6351	2.1601	0.38259	39.5365	5.32065	20.4196	10.5781	59.956	5.42198	1.2755	177.556	2.80326	1.55737	1.59126	3.14863
904	23	1	185	79	73	115	23.0825	5	720	1.13889	0.615616	102	1.3252	1.42526	0.716324	0.6626	0.8292	0.358162	38.0028	2.84821	25.1633	7.90993	63.166	2.67264	3.0619	181.443	2.16352	1.20196	1.48119	2.68314
905	26	1	169	84	76	152	29.4107	12	6582	1.22222	0.723208	107	1.3518	1.28269	0.799882	0.6759	0.7094	0.399941	39.6622	2.4991	20.9655	7.53047	60.6278	2.01162	0.7339	180.589	1.75592	0.975511	1.24409	2.2196
906	19	2	161	54	60	107	20.8325	18	13224	1.27778	0.793651	112	1.3563	1.45313	0.842422	0.6782	0.7712	0.421242	39.3285	2.87756	20.0411	5.33653	59.3696	2.25957	3.2403	175.598	4.6422	2.579	1.57205	4.15105
907	19	2	158	51.8	71	106	20.7499	6	480	1.05556	0.668073	109	1.1508	2.16559	0.728354	0.5754	1.1804	0.364177	39.6297	3.64626	20.5877	10.4373	60.2174	3.06805	0.385	179.103	2.29144	1.27302	1.54831	2.82133
908	24	1	171	66	66	112	22.571	7	2079	1.33333	0.779727	108	1.4722	1.26175	0.860936	0.7361	0.6966	0.430468	40.8578	2.71723	19.7027	7.3056	60.5605	1.84378	3.533	178.153	2.46091	1.36717	1.30449	2.67166
909	24	2	154	61	66	114	25.721	13	2826	0.888889	0.577201	100	1.065	2.32232	0.691558	0.5325	1.3912	0.345779	35.8883	3.85948	27.5762	6.42692	63.4645	3.85917	1.7874	180.584	2.72028	1.51127	1.78663	3.29789
910	19	2	160	72	68	123	28.125	11	960	1.13889	0.711806	105	1.3001	2.70757	0.812562	0.65	1.5454	0.40625	38.7972	3.86085	23.1637	11.3721	61.9609	3.48333	1.9733	179.121	2.55254	1.41808	1.79151	3.20959
911	19	2	156	54	60	109	22.1893	11	480	1.05556	0.676638	103	1.2178	1.02934	0.780641	0.6089	0.5938	0.390321	38.0184	2.60532	23.5894	7.66234	61.6077	2.10396	0.9787	177.985	2.69038	1.49466	1.38	2.87465
912	22	2	163	55	60	103	20.7008	7	2772	1.27778	0.783913	107	1.436	1.3868	0.880982	0.718	0.7793	0.440491	39.3224	2.11813	21.167	4.57079	60.4894	1.63698	0.4684	177.832	2.349	1.305	1.04396	2.34896
913	19	1	173	71	68	144	23.7228	8	3840	1.33333	0.770713	115	1.3799	1.02585	0.79763	0.6899	0.5308	0.398786	40.2611	2.04565	20.0542	5.92843	60.3153	1.61219	1.4419	178.052	2.31562	1.28646	1.15667	2.44312
914	24	2	161	55	60	95	21.2183	1	66	1.13889	0.707384	101	1.3467	1.29595	0.83646	0.6733	0.7662	0.418199	38.5054	3.06399	23.4035	7.69158	61.9089	2.26042	1.1479	179.521	2.1288	1.18267	1.46065	2.64331
915	24	1	182	97	81	135	29.2839	12	5176	1.33333	0.732601	120	1.3224	1.30799	0.726593	0.6612	0.6487	0.363297	40.3294	2.02458	18.6187	7.17021	58.9481	1.73746	1.7758	177.375	3.05012	1.69451	1.38923	3.08374
916	22	1	181	84	71	131	25.6402	10	720	1.13889	0.62922	91	1.4997	2.09091	0.828564	0.7499	1.3766	0.414309	37.9703	4.31284	23.7487	4.9468	61.719	2.91823	0.7968	177.672	3.29164	1.82869	2.11237	3.94106
917	20	2	161	58	63	120	22.3757	6	594	0.972222	0.603865	92	1.2561	1.9824	0.780186	0.6281	1.2806	0.390124	37.4441	4.47921	23.5466	5.55452	60.9907	3.08391	4.0951	175.911	4.15057	2.30587	1.50739	3.81327
918	20	2	153	53	60	120	22.6409	6	960	1.19444	0.780683	111	1.2841	1.69082	0.839281	0.6421	0.9089	0.419673	40.0643	2.84992	20.5818	4.72942	60.646	1.92296	1.7888	181.039	2.19801	1.22112	1.34302	2.56414
919	23	1	169	69	68	120	24.1588	8	1950	1.16667	0.690335	106	1.3089	3.00263	0.774497	0.6545	1.6843	0.387278	39.4755	4.4805	21.8204	5.35416	61.2959	3.93958	1.9733	182.667	3.32716	1.84842	1.75063	3.59906
920	19	2	147	55	60	120	25.4524	9	2856	1.33333	0.907029	118	1.3531	1.32256	0.920476	0.6766	0.6711	0.460272	39.2117	2.05117	21.2878	5.37303	60.4995	1.78811	0.7339	180.491	2.0783	1.15461	1.33777	2.49238
921	19	2	153	50	60	107	21.3593	7	1386	1	0.653595	114	1.0409	2.4377	0.680327	0.5204	1.2687	0.340131	39.3721	4.30635	20.0721	11.8229	59.4442	3.0834	3.0369	174.117	6.1256	3.40311	2.04696	5.45007
922	19	2	161	52	57	104	20.061	8	2952	1.13889	0.707384	108	1.2588	1.63561	0.781863	0.6294	0.9039	0.390932	37.3506	3.09339	25.7426	5.8242	63.0932	1.90179	1.1284	180.128	1.93778	1.07654	1.37461	2.45116
923	24	2	161	80	73	120	30.863	7	462	0.972222	0.603865	92	1.2706	2.49286	0.789193	0.6353	1.629	0.394596	38.0207	4.98492	23.9245	11.4009	61.9452	3.40252	0.0894	180.664	2.99173	1.66207	2.21177	3.87385
924	22	2	155	45	57	113	18.7305	7	2772	1	0.645161	97	1.2258	2.55727	0.790839	0.6129	1.5674	0.395419	37.2196	4.54331	25	8.5824	62.2196	3.42111	1.4956	176.694	3.55015	1.97231	1.43148	3.40379
925	22	2	167	72	68	105	25.8166	6	396	1	0.598802	99	1.2016	1.73385	0.719521	0.6008	1.0417	0.35976	40.4382	4.0254	20.2785	11.8174	60.7167	3.15597	2.8975	177.939	3.47893	1.93274	2.0513	3.98404
926	19	2	163	66	64	131	24.841	8	2205	1.33333	0.817996	110	1.4494	1.25971	0.889202	0.7247	0.6847	0.444601	40.3748	1.94602	19.3015	5.77002	59.6763	1.67722	0.1267	178.314	2.41914	1.34397	1.34799	2.69195
927	26	1	177	81	78	140	25.8546	7	1617	1.13889	0.64344	102	1.3391	1.38282	0.756554	0.6696	0.813	0.378305	39.0373	3.16851	23.4734	7.17919	62.5106	2.07965	4.0459	175.678	4.44532	2.46962	1.44162	3.91124
928	21	2	162	58	60	101	22.1003	5	495	1.13889	0.703018	101	1.3412	1.71149	0.827901	0.6706	1.0078	0.413951	37.9246	3.1908	25.1529	6.10188	63.0774	2.33079	2.6777	180.757	2.42379	1.34655	1.64585	2.9924
929	25	1	169	77	76	136	26.9598	15	7092	1.33333	0.788955	115	1.3822	1.40352	0.81787	0.6911	0.7275	0.408935	40.2437	1.9613	19.1741	6.02792	59.4178	2.01522	0.8375	178.194	2.28682	1.27046	1.22487	2.49533
930	24	1	179	118	101	135	36.8278	12	4692	1.61111	0.900062	112	1.7142	1.77962	0.957654	0.8571	0.9468	0.478827	40.8237	2.83218	19.2071	5.13612	60.0308	2.58167	2.1151	179.325	2.21365	1.22981	1.52989	2.7597
931	23	2	160	67	71	109	26.1719	8	1279.5	1.27778	0.798611	118	1.2851	1.80071	0.803187	0.6425	0.9055	0.401562	41.2309	2.82046	18.5839	5.6705	59.8148	2.31916	2.4836	176.482	3.82023	2.12235	1.58355	3.7059
932	23	2	164	58	57	120	21.5645	4	417	1	0.609756	110	1.0828	1.53325	0.660244	0.5414	0.8301	0.330122	38.4642	2.70173	22.9861	5.71954	61.4503	2.11748	0.1744	177.76	3.14709	1.74838	1.78171	3.53009
933	24	2	158	53	57	122	21.2306	7	2940	1.44444	0.914205	115	1.5005	1.69218	0.949684	0.7502	0.8789	0.47481	40.6857	2.62574	18.4428	7.44898	59.1285	2.28333	0.4556	179.485	1.90736	1.05964	1.34413	2.40377
934	21	2	158	53	60	103	21.2306	8	678	0.861111	0.545007	102	1.0111	2.05877	0.639937	0.5056	1.2087	0.32	37.9152	6.29114	24.4251	5.33427	62.3403	3.98121	0.6761	179.615	3.57923	1.98846	2.38133	4.36979
935	21	1	168	63	63	128	22.3214	7	1848	1.13889	0.67791	103	1.3231	1.7275	0.78756	0.6616	1.0035	0.39381	39.2236	3.39642	20.1013	6.05881	59.3249	2.86844	3.6337	178.143	2.64548	1.46971	1.4925	2.96221
936	24	2	163	47	60	101	17.6898	9	3024	1.13889	0.698705	100	1.3627	2.78762	0.836012	0.6814	1.6677	0.418037	40.9006	6.29502	17.4825	8.63549	58.3831	4.30827	1.7363	181.017	4.71981	2.62212	3.10771	5.72982
937	21	1	164	69	68	118	25.6544	13	2400	1.13889	0.694444	108	1.2584	1.66437	0.767317	0.6292	0.9195	0.383659	38.832	3.01246	22.2507	8.52872	61.0827	2.45569	0.2196	180.19	2.33824	1.29902	1.6288	2.92783
938	21	2	163	66	73	108	24.841	8	320	1.13889	0.698705	100	1.352	1.54114	0.829448	0.676	0.9147	0.414724	37.8718	3.45561	24.2909	3.56265	62.1626	2.08051	0.089	181.379	2.09721	1.16512	1.1497	2.31481
939	22	1	176	76	68	130	24.5351	15	2160	1.33333	0.757576	92	1.7295	1.45025	0.98267	0.8647	0.9406	0.491307	39.6779	3.0798	20.0445	4.20714	59.7225	2.22144	1.4999	177.196	3.11529	1.73072	1.40008	3.1308
940	22	1	185	71	71	113	20.7451	19	7440	1.33333	0.720721	106	1.4977	1.27962	0.809568	0.7488	0.7187	0.404757	39.9076	2.76789	19.5514	7.5703	59.459	1.93276	1.5748	178.433	2.2431	1.24617	1.56253	2.8087
941	21	1	176	74	68	133	23.8895	4	1188	1.44444	0.820707	112	1.5506	1.09816	0.881023	0.7753	0.5894	0.440511	39.0075	1.95885	22.7134	5.27618	61.7209	1.42318	1.8848	176.188	3.81241	2.11801	1.01874	3.13674
942	22	2	162	57	57	110	21.7193	3	594	1.05556	0.651578	101	1.2468	1.52058	0.76963	0.6234	0.898	0.384815	38.8249	3.09132	21.6559	6.26988	60.4809	1.8753	1.7723	180.31	2.134	1.18556	1.53406	2.71962
943	19	2	157	44	57	86	17.8506	5	742.5	1.19444	0.760793	114	1.2486	1.72416	0.795287	0.6243	0.9012	0.397643	38.7598	2.67003	21.6604	5.11948	60.4202	2.22889	2.0134	178.658	2.12225	1.17903	1.38042	2.55945
944	22	1	172	77	68	113	26.0276	14	7192	1.38889	0.807494	110	1.5134	1.45608	0.879884	0.7567	0.7933	0.439942	40.4997	3.25928	19.9014	9.31693	60.4011	2.1392	2.2492	179.699	2.26429	1.25794	1.63718	2.89512
945	20	2	161	41	57	114	15.8173	1	480	1.05556	0.655625	104	1.2079	1.29802	0.750248	0.6039	0.7426	0.375093	38.0398	3.87305	23.4407	9.28172	61.4805	2.27357	1.2534	180.426	2.64945	1.47192	1.78348	3.2554
946	23	1	179	81	73	131	25.2801	6	1440	1.27778	0.713842	109	1.4018	1.79446	0.783128	0.7009	0.9843	0.391564	39.6523	3.72009	20.7968	11.1459	60.449	2.56332	0.2558	181.465	2.61709	1.45394	1.62532	3.07926
947	21	2	155	44	60	110	18.3143	5	3168	1.13889	0.734767	110	1.2264	2.15819	0.791226	0.6132	1.162	0.395613	39.0886	4.12703	22.8547	10.1892	61.9433	3.20826	2.7579	177.35	4.31371	2.39651	2.55574	4.95224
948	21	2	157	51	56	112	20.6905	7	735	1	0.636943	112	1.0596	2.6812	0.674904	0.5298	1.4205	0.337452	38.9327	3.06734	21.0021	8.23299	59.9348	2.89648	3.0247	177.141	3.65948	2.03304	1.87485	3.9079
949	21	2	153	60	66	105	25.6312	10	2826	1.61111	1.05301	125	1.5423	1.32895	1.00804	0.7711	0.6361	0.503987	42.2915	1.83843	15.3496	6.78128	57.6411	1.3768	0.1592	181.244	1.91221	1.06234	1.13405	2.19638
950	20	2	155	50	64	106	20.8117	8	2720	1.33333	0.860215	119	1.3367	1.26697	0.862387	0.6684	0.6351	0.431226	39.0025	1.74681	21.9273	4.32155	60.9298	1.74348	0.1732	177.842	2.5836	1.43533	1.37352	2.80886
951	20	2	159	51	60	112	20.1733	4	396	1.13889	0.716282	110	1.2342	1.67817	0.776226	0.6171	0.9093	0.388113	39.542	2.93662	21.3773	4.47858	60.9193	2.26693	1.1737	182.21	2.94852	1.63807	1.56699	3.20506
952	24	2	166	80	71	114	29.0318	6	660	0.944444	0.568942	91	1.2341	1.83944	0.743434	0.617	1.2019	0.371687	38.7415	3.89711	23.6905	5.33589	62.432	3.02954	3.0758	178.785	2.7511	1.52839	1.79651	3.3249
953	19	2	165	58	68	107	21.3039	3	198	0.888889	0.538721	82	1.2847	1.93853	0.778606	0.6423	1.4008	0.389273	36.9659	7.95355	26.0855	6.81451	63.0514	4.38943	0.0468	176.362	4.50288	2.5016	2.50359	5.00519
954	24	2	159	43	57	119	17.0088	7	1386	1.22222	0.768693	107	1.3571	1.65007	0.853522	0.6786	0.9161	0.426792	40.4588	2.83449	18.9635	8.15725	59.4223	2.32287	0.2936	178.683	2.47365	1.37425	1.49296	2.86721
955	25	2	160	61	60	114	23.8281	5	495	1.19444	0.746528	107	1.3421	1.14492	0.838812	0.6711	0.6432	0.419438	38.6959	1.99478	21.7183	4.71446	60.4142	1.61187	2.2733	177.011	2.9888	1.66044	1.04913	2.70957
956	23	1	167	62	66	123	22.231	5	1051	1	0.598802	114	1.0496	1.75457	0.628503	0.5248	0.9208	0.314251	38.5675	3.09872	22.7118	5.18145	61.2793	2.24741	0.4325	174.631	5.72617	3.18121	2.4079	5.58911
957	23	1	175	83	71	120	27.102	9	2586	1	0.571429	109	1.0876	2.53926	0.621486	0.5438	1.3809	0.310743	39.3155	4.1228	23.1057	9.20163	62.4212	3.22871	4.518	176.62	4.11076	2.28376	2.04831	4.33207
958	21	1	171	65	71	101	22.2291	5	990	1	0.584795	99	1.199	1.64445	0.70117	0.5995	0.9858	0.350585	37.4298	3.44057	24.4085	8.30899	61.8383	3.25074	1.9366	177.217	3.14794	1.74886	1.66312	3.41198
959	28	2	163	59	68.6	109	22.2063	6	792	1	0.613497	96	1.2487	1.47401	0.766074	0.6244	0.9203	0.383067	37.008	3.73649	25.7795	5.80539	62.7875	3.02289	0.551	178.184	2.72444	1.51358	1.61059	3.12417
960	27	1	166	68	73	134	24.677	2	264	1.33333	0.803213	113	1.406	1.32808	0.846988	0.703	0.7003	0.423494	41.9814	2.27267	16.0034	9.15181	57.9848	1.93999	0.0806	175.334	4.84784	2.69324	1.76678	4.46002
961	21	1	175	77	71	148	25.1429	8	360	1.38889	0.793651	110	1.5196	1.76354	0.868343	0.7598	0.9647	0.434171	40.7752	3.03739	18.0603	6.64939	58.8355	2.24949	0.9502	179.381	1.52229	0.845717	1.11667	1.96239
962	22	1	174	77	71	133	25.4327	10	4398	1	0.574713	96	1.2504	1.64939	0.718621	0.6252	1.0312	0.35931	37.366	3.52219	25.234	5.41095	62.6	2.77077	0.091	185.367	5.54792	3.08218	2.06351	5.14569
963	23	2	160	58	62	113	22.6562	5	1440	0.888889	0.555556	90	1.1703	2.96368	0.731437	0.5852	1.9509	0.36575	36.3024	5.36907	26.2731	6.99575	62.5755	4.40572	3.044	175.824	4.42297	2.45721	1.85363	4.31084
964	23	2	156	60	60	139	24.6548	9	2346	1.61111	1.03276	130	1.4797	1.0925	0.948526	0.7399	0.5017	0.474295	41.834	1.51217	16.2981	4.72386	58.132	1.31219	0.0813	179.88	1.7773	0.987389	1.26276	2.25015
965	25	1	182	95	83	127	28.6801	6	960	1.33333	0.732601	110	1.4454	1.3464	0.794176	0.7227	0.7298	0.397088	39.7164	2.49041	19.6276	8.51505	59.344	2.02531	2.338	179.444	1.78935	0.994083	1.27998	2.27406
966	23	2	156	50	60	130	20.5457	0	0	0.888889	0.569801	113	0.9386	2.21941	0.601667	0.4693	1.1718	0.300833	36.6312	4.53029	25.8752	9.46969	62.5063	3.14208	2.3273	178.197	4.17505	2.31947	2.5404	4.85987
967	22	2	160	52	60	91	20.3125	6	1110	0.888889	0.555556	87	1.2198	3.07508	0.762375	0.6099	2.1099	0.381187	38.6036	7.16513	23.3689	14.5745	61.9725	3.93642	1.5038	175.637	4.83947	2.68859	2.38831	5.0769
968	22	2	163	46	55	100	17.3134	3	594	1.25	0.766871	118	1.2625	1.63416	0.77454	0.6313	0.8252	0.387301	39.8259	3.39578	19.0509	6.77501	58.8767	2.34371	3.1525	176.614	3.93339	2.18522	1.88306	4.06828
969	22	2	153	59	71	107	25.204	11	4410	1.13889	0.744372	109	1.2475	1.2008	0.815359	0.6238	0.6577	0.407712	37.3795	2.79244	24.0406	5.93704	61.4201	1.64067	3.1607	179.185	2.40182	1.33434	1.81111	3.14545
970	23	1	171	75	76	120	25.6489	11	1920	1.13889	0.666017	99	1.369	1.0221	0.800585	0.6845	0.6143	0.400292	36.2649	2.60803	26.3158	4.11236	62.5806	1.59027	3.1339	176.331	3.72954	2.07197	0.990053	3.06202
971	21	2	159	53	57	109	20.9644	3	247.5	1.13889	0.716282	104	1.2983	1.42189	0.816541	0.6492	0.8105	0.408302	39.6801	2.97731	20.227	8.55836	59.9071	2.3443	1.0349	177.834	2.90847	1.61582	1.6009	3.21671
972	22	2	158	50	57	110	20.0288	5	990	1.13889	0.720816	114	1.1942	2.0265	0.755823	0.5971	1.0625	0.377911	39.5266	2.5264	20.8787	4.58649	60.4053	2.26205	0.1722	180.43	2.01847	1.12137	1.49544	2.61682
973	22	2	156	52	57	108	21.3675	4	612	1	0.641026	102	1.1756	2.21266	0.75359	0.5878	1.3006	0.376795	38.9248	3.5435	22.933	6.34675	61.8578	2.50526	2.031	177.191	3.22822	1.79346	1.64092	3.43438
974	19	2	160	57	60	120	22.2656	7	1617	1.13889	0.711806	112	1.2112	2.47301	0.757	0.6056	1.315	0.3785	37.5278	3.97758	25.1496	4.98457	62.6774	2.8251	0.5482	181.279	2.20286	1.22381	1.50564	2.72945
975	21	2	162	55	57	104	20.9572	9	1826	1.33333	0.823045	121	1.3111	1.50455	0.809321	0.6556	0.7397	0.404691	39.9661	1.78676	19.8136	5.71678	59.7797	2.1616	0.6341	178.663	2.13464	1.18591	1.36138	2.5473
976	23	2	160	57	63	117	22.2656	5	330	1.33333	0.833333	106	1.4921	1.15262	0.932562	0.746	0.6449	0.46625	40.4365	2.16216	19.4879	5.51573	59.9244	1.74453	0.9213	180.342	1.67156	0.928644	1.29341	2.22205
977	19	2	156	54	60	99	22.1893	11	1440	1.13889	0.730057	96	1.4144	1.94162	0.906667	0.7072	1.2057	0.453333	37.7249	3.36992	23.8993	7.12322	61.6241	2.6957	1.711	182.011	2.62529	1.45849	1.36152	2.82001
978	19	2	171	56	60	105	19.1512	2	165	1.08333	0.633528	90	1.4325	1.83023	0.837719	0.7162	1.2101	0.41883	38.4153	3.11881	22.4648	6.68245	60.88	3.06291	1.8178	177.055	3.63761	2.02089	1.91574	3.93664
979	19	2	157	53	57	110	21.5019	5	1980	1.27778	0.813871	119	1.2821	1.03173	0.816624	0.6411	0.5176	0.408344	40.5236	1.85176	19.5946	4.84725	60.1182	1.24172	1.5967	177.447	2.73449	1.51916	1.29122	2.81038
980	19	2	164	53	60	120	19.7055	2	297	0.722222	0.440379	70	1.2373	3.0942	0.754451	0.6187	2.6505	0.377256	36.618	12.6421	28.5322	17.6835	65.1502	6.85447	4.9494	177.77	4.04537	2.24743	2.78901	5.03644
981	21	2	166	106	91	147	38.4671	7	1440	1	0.60241	97	1.2223	2.84996	0.736325	0.6111	1.7418	0.368133	39.0148	5.61454	23.2828	5.03333	62.2976	3.46755	3.4218	178.162	4.05309	2.25172	2.45388	4.7056
982	22	2	171	82	78	123	28.0428	4	240	1.25	0.730994	103	1.4535	1.46999	0.85	0.7268	0.8546	0.425029	38.1665	2.7173	24.355	6.16916	62.5215	2.50362	1.785	179.729	2.1511	1.19506	1.46018	2.65523
983	23	2	156	59	63	115	24.2439	8	1440	1.33333	0.854701	117	1.3605	0.979419	0.872115	0.6802	0.4997	0.436026	40.7063	2.7072	17.4045	5.87377	58.1108	1.4992	2.8644	177.749	2.61513	1.45285	1.35133	2.80418
984	19	2	154	44	57	114	18.5529	11	406.2	1.13889	0.739538	114	1.1918	1.62961	0.773896	0.5959	0.8527	0.386948	39.8123	2.65471	20.3925	7.48756	60.2048	1.98522	0.0842	179.505	2.73861	1.52145	1.84911	3.37056
985	19	2	154	53	54	109	22.3478	9	720	1.33333	0.865801	121	1.3116	1.77987	0.851688	0.6558	0.8754	0.425844	39.6137	2.72532	20.0441	4.18328	59.6577	1.89867	1.8225	178.972	2.61792	1.4544	1.75279	3.20719
986	22	1	166	72	76	123	26.1286	7	1386	1.13889	0.686078	112	1.219	1.44703	0.734337	0.6095	0.7744	0.367169	39.6807	2.53625	21.8447	6.67622	61.5254	2.06565	3.0865	178.484	2.25206	1.25114	1.37353	2.62468
987	20	1	180	87	86	116	26.8519	5	5940	0.888889	0.493827	86	1.2409	2.8528	0.689389	0.6204	1.9912	0.344667	37.3358	7.64762	25.2772	12.8713	62.613	4.55832	0.137	179.613	2.47964	1.37758	1.88666	3.26423
988	19	1	170	65	76	120	22.4913	7	4158	1.33333	0.784314	112	1.4267	1.18209	0.839235	0.7133	0.6325	0.419588	41.6483	2.13598	16.4146	8.11229	58.0629	1.50699	0.6912	177.465	2.78037	1.54465	1.25934	2.80399
989	20	2	157	48	66	112	19.4734	7	2772	1.13889	0.725407	100	1.3643	3.64059	0.868981	0.6822	2.1806	0.434522	39.4549	5.69688	20.3578	8.75438	59.8126	4.44973	1.8396	178.138	3.24958	1.80532	2.10138	3.9067
990	19	2	157	48	57	105	19.4734	9	782	1	0.636943	108	1.17	1.20872	0.745223	0.585	0.7071	0.372611	38.4615	2.8483	24.1026	6.63829	62.5641	1.56607	2.7029	179.655	1.56632	0.870178	1.29116	2.16134
991	21	2	164	54	71	115	20.0773	10	2772	1.08333	0.660569	105	1.2371	1.42692	0.754329	0.6185	0.8148	0.377134	38.2789	3.08839	22.415	8.2195	60.6938	2.2279	2.6483	178.913	2.53842	1.41023	1.71635	3.12658
992	21	2	166	72	66	130	26.1286	5	480	1	0.60241	94	1.2711	2.23861	0.765723	0.6355	1.4228	0.382831	36.0014	4.67621	28.613	9.78681	64.6143	4.06412	1.725	179.489	3.11611	1.73117	2.12645	3.85762
993	22	2	148	55	71	102	25.1096	8	2620	1.05556	0.713213	104	1.218	2.39711	0.822973	0.609	1.3829	0.411486	38.2158	4.12133	23.9082	4.69839	62.124	3.13116	0.8933	181.633	2.66201	1.47889	1.55429	3.03319
994	22	2	157	51	60	103	20.6905	7	4158	1.33333	0.849257	118	1.3444	1.52014	0.856306	0.6722	0.7664	0.428153	40.1847	2.58282	18.8782	7.35875	59.0629	1.94251	1.9056	180.307	1.81452	1.00807	1.37603	2.38409
995	19	2	164	59	63	102	21.9363	7	1386	0.833333	0.50813	91	1.0809	3.03462	0.659085	0.5405	1.9681	0.329573	37.8448	6.19874	25.4412	11.7483	63.2859	5.13716	3.0333	178.529	5.53703	3.07613	3.97185	7.04798
996	19	2	162	60	63	101	22.8624	0	0	1.61111	0.994513	118	1.6283	0.934325	1.00512	0.8142	0.4722	0.502593	40.8734	1.93867	17.5367	7.9097	58.4101	1.52354	1.7377	178.591	1.84071	1.02262	1.0267	2.04931
997	22	2	158	48	60	96	19.2277	9	720	1.25	0.791139	104	1.4353	1.4706	0.908418	0.7176	0.8443	0.454177	40.5738	2.5445	18.0157	5.65729	58.5895	2.05805	2.0847	179.433	1.53509	0.852828	1.11999	1.97282
998	22	2	167	58	63	127	20.7967	2	198	1	0.598802	107	1.1129	1.68416	0.666407	0.5564	0.9371	0.333174	39.3814	4.76926	23.5874	6.6968	62.9687	2.93574	6.2132	177.076	3.90594	2.16997	2.06021	4.23018
999	21	2	160	46	57	64	17.9687	2	165	1.33333	0.833333	113	1.4733	4.50216	0.920813	0.7367	2.4875	0.460437	41.1765	2.71514	15.3846	12.1602	56.5611	5.07823	5.3489	177.585	2.41534	1.34186	0.788265	2.13012
1000	22	2	159	61	71	115	24.1288	9	1392	1.19444	0.751223	110	1.2944	1.65919	0.814088	0.6472	0.8991	0.407044	39.5933	3.16013	21.7874	5.68448	61.3807	2.04983	2.4883	175.524	4.71446	2.61914	1.80515	4.42429
1001	25	2	157	50	57	119	20.2848	3	1188	1.33333	0.849257	107	1.4755	1.76361	0.939809	0.7377	0.9759	0.469873	40.0341	3.74556	20.8696	9.68538	60.9037	2.32942	2.3703	179.778	2.84703	1.58168	1.98298	3.56467
1002	19	2	153	50	57	102	21.3593	3	292	1	0.653595	106	1.114	1.56517	0.728105	0.557	0.8718	0.364052	40.0359	1.99821	19.3896	9.56544	59.4255	2.89522	1.3363	177.718	2.28222	1.2679	1.37505	2.64295
1003	24	1	165	62	64	119	22.7732	7	1386	1.11111	0.673401	115	1.1503	2.1031	0.697152	0.5751	1.0886	0.348545	39.6035	3.41081	22.1149	4.29258	61.7184	2.40301	3.3946	178.633	2.2831	1.26839	1.43377	2.70216
1004	19	2	162	62	57	120	23.6244	9	1440	1	0.617284	96	1.2377	2.16805	0.764012	0.6188	1.3417	0.381975	37.2529	4.67346	21.9013	8.11504	59.1542	3.01872	9.2075	178.493	3.13817	1.74343	2.11825	3.86167
1005	20	2	164	56	60	115	20.8209	11	2640	0.777778	0.474255	84	1.1018	4.8874	0.671829	0.5509	3.4617	0.335915	36.2775	10.6303	26.6357	8.08314	62.9132	7.71698	2.2061	177.591	4.27114	2.37286	2.7154	5.08826
1006	22	2	165	58	60	93	21.3039	7	3234	1.13889	0.690236	108	1.2622	1.49486	0.76497	0.6311	0.8284	0.382485	40.9431	2.69349	17.8243	8.002	58.7674	2.40729	0.7044	176.746	3.31403	1.84113	1.46928	3.31041
1007	22	2	163	62	66	110	23.3355	5	1013	1.41667	0.869121	114	1.4824	1.46085	0.909448	0.7412	0.7643	0.454724	41.0751	2.27681	16.843	7.57347	57.9181	1.80721	2.4195	177.107	3.07452	1.70807	1.14656	2.85462
1008	20	1	174	66	68	123	21.7994	5	990	1.33333	0.766284	111	1.4371	4.92108	0.82592	0.7185	2.6521	0.412931	41.1269	3.88091	18.0162	21.6838	59.143	6.47448	0.6584	182.397	3.73546	2.07526	6.12121	8.19646
1009	19	1	167	72	66	136	25.8166	11	2079	1.05556	0.632069	115	1.0906	2.96344	0.653054	0.5453	1.5309	0.326527	38.4276	4.6745	23.5694	5.24112	61.9969	3.93278	1.1109	178.443	3.37862	1.87701	2.315	4.19201
1010	19	1	175	63	68	120	20.5714	10	1164	1.08333	0.619048	102	1.266	2.25756	0.723429	0.633	1.3191	0.361714	39.9281	5.54647	21.1535	8.45865	61.0816	4.179	2.5615	180.682	3.12559	1.73644	2.12443	3.86087
1011	25	1	172	87	78	120	29.4078	4	528	1.25	0.726744	107	1.3976	1.56921	0.812558	0.6988	0.8773	0.406279	39.3189	3.11326	20.9494	8.4432	60.2683	2.28146	1.1107	179.637	2.184	1.21333	1.51162	2.72495
1012	24	1	177	65	66	120	20.7476	6	480	1.22222	0.690521	104	1.4029	1.01059	0.792599	0.7015	0.58	0.396328	39.5969	2.1979	20.7892	6.10076	60.3861	1.68781	0.0431	180.863	1.90624	1.05902	1.21747	2.2765
1013	23	2	162	52	60	120	19.8141	5	495	1	0.617284	102	1.1708	2.03442	0.722716	0.5854	1.191	0.361358	38.0936	3.92901	23.7615	7.65398	61.8551	3.01737	0.1344	180.801	2.58441	1.43578	1.6342	3.06998
1014	21	2	160	60	68	80	23.4375	8	855	1.13889	0.711806	106	1.288	1.56325	0.805	0.644	0.8839	0.4025	39.177	2.8555	20.8808	4.31976	60.0578	1.75381	1.9343	178.445	2.90443	1.61357	1.8498	3.46337
1015	20	2	168	55.5	68.6	109	19.6641	6	768	1.13889	0.67791	103	1.3238	2.18033	0.787976	0.6619	1.2671	0.393988	38.8507	3.54279	20.9566	5.78624	59.8073	2.44	3.5391	175.62	4.44013	2.46674	1.75284	4.21957
1016	24	2	153	67	63	109	28.6215	3	198	1	0.653595	89	1.3343	2.67084	0.872092	0.6672	1.7819	0.436078	37.3701	6.41904	22.7389	6.62609	60.109	4.7532	6.5279	174.952	5.66845	3.14914	2.60601	5.75515
1017	25	1	167	61	63	120	21.8724	7	960	1.33333	0.798403	108	1.4654	1.78732	0.877485	0.7327	0.9822	0.438743	39.5193	2.71513	20.9785	5.19008	60.4979	2.19247	0.0427	180.34	1.79311	0.996172	1.23081	2.22698
1018	19	2	157	61	63	105	24.7475	5	495	0.75	0.477707	84	1.0553	1.69239	0.672166	0.5277	1.1906	0.336115	36.2801	6.23675	26.7291	10.1833	63.0092	2.90339	1.94	177.643	3.77879	2.09933	2.07925	4.17858
1019	19	2	169	73	66	117	25.5593	12	5598	1.11111	0.657462	105	1.2654	1.48788	0.748757	0.6327	0.8472	0.374379	37.8251	2.73601	23.3029	4.79511	61.128	2.31694	2.7302	176.216	3.78358	2.10199	1.29923	3.40122
1020	23	2	152	50	63	126	21.6413	6	556	1.13889	0.749269	109	1.2492	1.98368	0.821842	0.6246	1.0879	0.410921	40.1317	5.08625	21.0535	12.2046	61.1852	3.21794	3.3365	178.12	3.4145	1.89694	2.14366	4.04061
1021	24	2	152	69	71	110	29.865	4	528	1.13889	0.749269	111	1.2197	1.87825	0.802434	0.6098	1.0058	0.401184	39.7793	2.60814	21.9525	7.26113	61.7317	2.48414	3.8726	177.586	2.96546	1.64748	1.50802	3.1555
1022	19	2	159	53	60	94	20.9644	3	247.5	1.13889	0.716282	104	1.301	2.11314	0.818239	0.6505	1.207	0.409119	38.6543	4.01353	23.7384	6.44273	62.3927	2.96172	2.6527	178.995	2.6997	1.49983	1.85312	3.35295
1023	21	2	160	57	60	99	22.2656	6	594	1.13889	0.711806	105	1.2889	1.65061	0.805562	0.6445	0.934	0.402812	39.898	3.20016	21.2744	6.88903	61.1725	2.21227	2.7198	181.708	2.31698	1.28721	1.29571	2.58292
1024	19	2	160	57	60	95	22.2656	9	2616	0.833333	0.520833	90	1.0974	2.73195	0.685875	0.5487	1.7989	0.342937	38.5571	6.02846	24.836	6.68143	63.3932	3.69172	5.1906	177.514	3.45762	1.9209	2.05047	3.97137
1025	19	2	161	55	60	113	21.2183	5	990	1.33333	0.828157	112	1.4138	1.04802	0.878137	0.7069	0.5557	0.439068	41.1694	1.61916	17.5069	6.04162	58.6763	1.71023	0.4083	175.734	4.26608	2.37004	1.31861	3.68866
1026	19	2	157	59	63	120	23.9361	3	198	1.05556	0.672328	114	1.1108	3.03708	0.707516	0.5554	1.598	0.353758	38.3506	4.39185	24.0964	7.82026	62.447	3.94254	2.1016	180.582	4.54861	2.52701	3.61454	6.14154
1027	20	2	170	77	71	114	26.6436	7	400	1.33333	0.784314	109	1.4543	2.02594	0.855471	0.7272	1.1049	0.427765	41.0866	4.37077	17.8778	12.6341	58.9643	2.80441	0.124	181.081	2.73291	1.51828	1.93674	3.45502
1028	19	2	162	63	63	102	24.0055	5	990	1.33333	0.823045	128	1.2417	1.97724	0.766481	0.6208	0.9207	0.38321	38.3893	4.27046	24.3289	4.72113	62.7181	2.24991	2.927	181.662	2.67769	1.48761	1.63642	3.12402
1029	23	1	175	60	73	146	19.5918	11	3870	1.05556	0.603175	94	1.3403	2.05434	0.765886	0.6702	1.3042	0.382971	38.555	4.65102	23.0098	7.94748	61.5648	2.997	0.3113	178.362	2.86008	1.58893	1.71602	3.30495
1030	25	1	176	91	77	119	29.3776	9	2460	0.944444	0.536616	97	1.1658	2.45772	0.662386	0.5829	1.5169	0.331193	37.6709	4.56586	23.7131	10.8455	61.384	3.96602	2.478	176.498	3.98026	2.21126	2.21862	4.42988
1031	24	1	181	86	76	123	26.2507	10	1920	1.55556	0.859423	117	1.5859	1.68351	0.876188	0.7929	0.8581	0.438066	40.8422	2.55985	17.9773	6.80414	58.8196	2.09335	0.8247	178.208	2.71367	1.50759	1.64822	3.15581
1032	23	2	156	66	63	120	27.1203	7	1428	1	0.641026	98	1.2121	2.23389	0.776987	0.606	1.3539	0.388462	38.9481	4.71551	23.4617	6.84562	62.4098	3.61978	3.5485	174.34	6.27521	3.48623	2.4045	5.89073
1033	23	1	181	65	68	120	19.8407	8	1920	1.13889	0.62922	93	1.4651	1.36286	0.809448	0.7326	0.8766	0.404751	38.1413	2.43463	23.8038	5.03239	61.9451	2.00839	0.2663	185.989	5.98854	3.32697	0.938711	4.26568
1034	24	1	173	91	84	120	30.4053	6	594	1.13889	0.658317	107	1.2706	1.36559	0.734451	0.6353	0.7618	0.367225	38.4407	3.05978	21.6134	8.12181	60.0541	1.94075	3.8408	175.158	4.96342	2.75746	1.64188	4.39934
1035	19	2	161	62	66	120	23.9188	5	330	1.22222	0.759144	110	1.3239	1.29125	0.822298	0.6619	0.6994	0.411118	40.6736	2.60956	18.7724	8.4539	59.4461	1.8992	0.248	182.208	2.68974	1.4943	1.26736	2.76166
1036	24	1	173	68	68	120	22.7204	7	480	1.13889	0.658317	107	1.2691	2.19479	0.733584	0.6346	1.2229	0.366821	40.1287	4.36695	20.5384	5.56859	60.6671	3.43893	2.0031	178.739	2.74252	1.52362	1.79766	3.32128
1037	26	1	169	71	63	120	24.8591	7	1386	1.27778	0.756082	105	1.4505	1.70585	0.858284	0.7253	0.9682	0.429172	40.5048	3.08087	18.8718	4.68742	59.3766	2.01611	0.2923	178.518	2.40533	1.33629	1.48107	2.81737
1038	20	2	164	73	68	128	27.1416	0	0	1.13889	0.694444	110	1.2336	1.49527	0.752195	0.6168	0.8098	0.376098	38.6049	2.77892	23.7135	4.43207	62.3183	1.89736	2.4206	179.431	2.40538	1.33632	1.63704	2.97336
1039	20	2	160	48	57	84	18.75	3	445.5	1.13889	0.711806	115	1.1863	1.84828	0.741437	0.5931	0.9626	0.370687	39.0537	3.68877	22.7499	7.83344	61.8035	2.10878	2.2194	180.779	3.22099	1.78944	2.42168	4.21111
1040	22	1	175	75	63	115	24.4898	7	1386	1.33333	0.761905	114	1.4	1.09473	0.8	0.7	0.5748	0.4	40.2211	2.65756	20.7313	7.94644	60.9524	1.8603	2.961	179.579	1.77404	0.985578	1.18625	2.17182
1041	21	2	165	67	63	112	24.6097	5	1485	0.805556	0.488215	86	1.1182	2.85267	0.677697	0.5591	1.9798	0.338848	37.6672	7.67007	25.5575	18.5351	63.2247	5.41133	2.3964	180.462	4.04074	2.24486	2.76015	5.005
1042	22	2	161	58	66	120	22.3757	4	594	1.11111	0.690131	109	1.2126	1.18358	0.753168	0.6063	0.6458	0.376584	39.7081	2.78407	20.5837	5.58743	60.2919	1.8986	0	180.768	2.47417	1.37454	1.71617	3.09071
1043	21	2	160	57	60	106	22.2656	6	1110	0.777778	0.486111	94	0.9886	3.72016	0.617875	0.4943	2.3642	0.308937	37.267	9.85698	25.962	9.80356	63.229	6.45685	1.3398	186.37	7.83339	4.35188	3.78127	8.13316
1044	21	2	147	37	42	105	17.1225	5	495	1.13889	0.774754	113	1.2011	1.50956	0.817075	0.6006	0.796	0.408571	39.5361	2.78378	20.9956	7.71304	60.5317	1.89339	0.1715	178.901	2.43808	1.35449	1.55503	2.90952
1045	21	1	165	52	60	120	19.1001	10	3120	1.13889	0.690236	108	1.2532	1.53868	0.759515	0.6266	0.8465	0.379758	39.489	3.01502	20.3875	9.6	59.8765	2.54758	1.5938	178.14	2.72288	1.51271	1.66458	3.17729
1046	25	2	157	68	68	120	27.5873	7	2772	1.30556	0.831564	104	1.4899	0.960688	0.948981	0.7449	0.5481	0.474459	37.9381	2.29268	23.488	3.95649	61.4261	1.25924	1.6733	177.42	2.58035	1.43353	1.04676	2.48029
1047	22	1	180	79	71	142	24.3827	10	3972	1.33333	0.740741	109	1.4604	1.62162	0.811333	0.7302	0.8881	0.405667	39.2765	3.54894	21.5332	5.66521	60.8096	2.66011	0.1293	180.188	2.25786	1.25437	1.59246	2.84683
1048	19	1	172	71	63	125	23.9995	3	198	1	0.581395	95	1.246	1.89246	0.724419	0.623	1.179	0.362209	37.1926	3.60636	24.8122	4.83552	62.0048	2.60835	2.135	177.855	3.20063	1.77813	1.7407	3.51883
1049	19	2	170	56	71	107	19.3772	7	2772	1.19444	0.702614	101	1.4157	2.22732	0.832765	0.7078	1.32	0.416353	38.0358	4.16818	23.591	9.32389	61.6267	3.11213	0.8834	177.211	3.33573	1.85318	1.70313	3.55631
1050	23	2	151	43	60	120	18.8588	5	1980	1.27778	0.84621	116	1.313	1.77938	0.869536	0.6565	0.9142	0.434768	40.5839	3.35897	18.4736	9.64566	59.0575	2.83977	0.8796	176.644	3.78649	2.10361	1.95965	4.06326
1051	22	2	165	51	68	109	18.7328	4	792	1	0.606061	96	1.2523	1.65719	0.75897	0.6262	1.0377	0.379515	38.0224	3.85746	23.1906	7.16928	61.213	2.24233	1.9908	180.802	2.57036	1.42798	1.74793	3.17591
1052	21	2	168	64	73	120	22.6757	7	1272	1.16667	0.694444	102	1.3606	1.5614	0.809881	0.6803	0.9104	0.40494	40.7306	3.54942	20.2024	6.94125	60.9329	2.57217	4.17	179.005	2.47484	1.37491	1.68153	3.05644
1053	20	2	162	74	73.6	120	28.1969	6	480	1.44444	0.891632	113	1.5275	1.89328	0.942901	0.7638	1.0011	0.471481	39.7163	2.33103	19.5373	5.98445	59.2536	2.28391	2.5605	177.523	2.84573	1.58096	1.41979	3.00075
1054	20	2	163	52	54	120	19.5717	3	591	1.44444	0.886162	111	1.5479	2.22795	0.949632	0.774	1.1938	0.474847	40.0747	3.09921	18.3068	7.0258	58.3814	2.23359	3.7803	179.672	2.81116	1.56176	2.05216	3.61392
1055	20	2	165	54	60	120	19.8347	3	297	1.25	0.757576	112	1.3232	3.50892	0.801939	0.6616	1.8572	0.40097	39.4366	4.41113	20.8863	7.05295	60.3229	4.39651	0.5968	178.042	3.48564	1.93647	2.08538	4.02185
1056	19	2	157	53	66	120	21.5019	6	594	1.11111	0.707714	107	1.2373	1.95109	0.788089	0.6187	1.0863	0.394076	39.9356	3.87925	20.5185	10.1703	60.4541	2.28967	0.9806	179.845	2.35175	1.30653	1.71682	3.02335
1057	20	2	162	56	71	117	21.3382	3	1188	1.02778	0.634431	99	1.231	3.25022	0.759877	0.6155	1.9464	0.379938	38.8141	5.31121	23.5815	10.6155	62.3956	3.82799	3.1664	178.614	3.13669	1.74261	2.17571	3.91832
1058	19	1	160	55	73	130	21.4844	10	1440	1.13889	0.711806	102	1.3284	2.44164	0.83025	0.6642	1.4239	0.415125	38.3573	4.59939	23.3539	5.31774	61.7112	3.90918	0.2633	182.467	3.48769	1.93761	1.97176	3.90937
1059	23	1	178	74	68	136	23.3556	0	0	1.27778	0.717853	113	1.3444	3.23176	0.755281	0.6722	1.7001	0.37764	39.4773	4.22699	19.4671	6.79505	58.9443	3.47515	3.9204	176.463	4.09653	2.27585	2.07003	4.34588
1060	23	1	168	66	71	120	23.3844	10	2400	1.13889	0.67791	96	1.4202	1.67002	0.845357	0.7101	1.0413	0.422679	40.8463	4.11543	18.6146	12.0857	59.4608	3.25408	0.7547	181.674	2.70481	1.50267	1.56012	3.06279
1061	23	2	161	71	64	120	27.3909	12	2925	1.11111	0.690131	105	1.2732	1.26024	0.790807	0.6366	0.722	0.395404	39.4251	2.91616	22.0226	4.72288	61.4476	1.85622	2.109	178.64	2.50609	1.39227	1.61568	3.00795
1062	25	1	184	79	81	120	23.3341	5	495	1.27778	0.694444	105	1.4577	1.23774	0.792228	0.7288	0.706	0.396087	38.6559	2.30547	22.4132	6.44754	61.0691	1.6745	0.8259	179.371	1.66424	0.924578	1.12916	2.05374
1063	19	1	172	87	78	98	29.4078	9	1440	1.52778	0.888243	113	1.6162	1.11158	0.939651	0.8081	0.5879	0.469826	41.4416	2.35971	17.6739	6.84003	59.1155	1.49825	1.3533	178.72	1.94859	1.08255	1.13152	2.21407
1064	23	2	159	41	50	117	16.2177	6	5525	0.916667	0.57652	99	1.1096	2.52935	0.697862	0.5548	1.5308	0.348931	39.9484	5.94767	20.241	9.01981	60.1893	3.3054	0.4227	177.883	4.10129	2.27849	2.84551	5.124
1065	24	2	166	60	60	120	21.7738	7	4158	1.33333	0.803213	103	1.5438	1.04476	0.93	0.7719	0.6048	0.465	40.4572	1.98061	18.95	5.66755	59.4073	2.00868	0.3343	179.722	1.67972	0.933178	1.13531	2.06849
1066	24	2	156	48	57	94	19.7239	11	1644	0.888889	0.569801	96	1.1039	1.4636	0.707628	0.552	0.9088	0.353846	37.9476	3.24421	24.9957	5.89141	62.9433	2.41551	2.3756	178.731	2.00385	1.11325	1.33121	2.44446
1067	20	2	155	49.2	57	104	20.4787	2	165	1.08333	0.698925	106	1.2177	1.77294	0.785613	0.6089	0.9964	0.392839	38.8024	3.61498	22.0359	8.79292	60.8383	2.21357	0.9217	180.961	1.94644	1.08136	1.28138	2.36273
1068	20	2	159	51	60	109	20.1733	4	1920	1.08333	0.681342	104	1.2456	1.41492	0.783396	0.6228	0.8134	0.391698	39.3929	2.98658	21.2312	8.45548	60.6241	2.29348	0.0433	181.989	2.67061	1.48367	1.50632	2.98999
1069	21	2	156	57	63	120	23.4221	15	3226	1.13889	0.730057	104	1.3104	2.4365	0.84	0.6552	1.4017	0.42	39.8262	3.77716	20.0579	6.07342	59.8841	3.07127	0.7248	176.992	3.43434	1.90797	1.6554	3.56336
1070	21	2	161	47	54	120	18.132	14	4106	1.61111	1.00069	120	1.6048	1.21234	0.99677	0.8024	0.6038	0.498385	41.9602	1.79742	15.7734	7.29456	57.7335	1.6377	0.7273	178.442	2.16972	1.2054	1.19736	2.40276
1071	26	1	183	90	76	120	26.8745	15	5085	1.25	0.68306	112	1.3271	1.38855	0.725191	0.6635	0.7371	0.362568	39.7842	2.70987	19.6952	8.45587	59.4794	2.08812	1.8849	177.314	3.29976	1.8332	1.63706	3.47026
1072	19	1	171	66	76.2	113	22.571	4	2880	1.22222	0.71475	108	1.3528	1.28698	0.791111	0.6764	0.7122	0.395556	38.7999	2.52398	22.5537	6.77982	61.3536	2.0584	0.3962	178.805	2.6685	1.4825	1.719	3.2015
1073	20	2	159	64	66	115	25.3155	7	1526	1.11111	0.698812	102	1.3049	1.32091	0.820692	0.6524	0.7756	0.410314	38.2153	2.89701	23.2289	5.44795	61.4441	2.21632	0.8873	180.915	2.01871	1.12151	1.41712	2.53863
1074	24	1	178	80	68	120	25.2493	7	2772	1.47222	0.827091	110	1.5971	1.39394	0.897247	0.7985	0.7561	0.448596	41.055	2.37706	18.5046	5.77694	59.5596	2.20149	1.4803	182.115	2.59777	1.44321	1.49442	2.93762
1075	20	2	164	50.9	60	102	18.9247	4	528	1.22222	0.745257	105	1.3893	2.11811	0.847134	0.6947	1.2038	0.423598	39.841	4.06917	21.6038	6.75761	61.4448	2.65865	3.2804	177.53	3.68314	2.04619	2.16571	4.2119
1076	24	1	177	89	78	120	28.4082	6	360	1.33333	0.753296	108	1.4687	1.65802	0.829774	0.7343	0.9132	0.414859	40.9044	2.48653	17.8314	7.31575	58.7359	1.88794	0.8183	182.948	3.30528	1.83627	1.4844	3.32067
1077	24	1	169	70	71	120	24.5089	7	1386	1.19444	0.706772	112	1.2791	2.49469	0.756864	0.6396	1.3358	0.378462	40.2037	3.05246	20.6621	6.46401	60.8659	3.22693	2.6965	179.557	2.27004	1.26113	1.48039	2.74152
1078	23	1	174	78	80	120	25.763	7	1386	1.25	0.718391	107	1.3899	1.54355	0.798793	0.6949	0.8581	0.399368	39.9627	3.01656	20.7704	5.22956	60.7331	2.22992	1.7563	179.788	2.35513	1.30841	1.66288	2.97128
1079	19	1	169	69.6	68	133	24.3689	16	3760	1.44444	0.854701	113	1.5256	1.62978	0.902722	0.7628	0.8607	0.451361	40.6438	2.43137	18.2303	5.84467	58.8742	1.94584	1.1991	180.009	2.43217	1.35121	1.69304	3.04424
1080	19	2	163	49	57	105	18.4425	7	960	1.33333	0.817996	120	1.3311	1.23924	0.816626	0.6655	0.6186	0.408282	39.4228	2.2766	20	8.3345	59.4228	1.99452	2.9217	175.807	4.19328	2.3296	1.44247	3.77207
1081	24	1	174	68	65	103	22.46	7	462	0.888889	0.510856	85	1.2455	2.89779	0.715805	0.6228	2.0301	0.357931	37.2812	6.77097	23.7383	8.42815	61.0195	5.74702	4.4571	179.481	4.4633	2.47961	3.25148	5.73109
1082	23	1	178	75	68	118	23.6713	7	1272	1.13889	0.639825	100	1.3516	1.65392	0.759326	0.6758	0.9814	0.379663	39.3293	3.57342	21.8745	8.75997	61.2038	2.81437	1.3648	182.113	2.35977	1.31098	1.28809	2.59907
1083	22	2	159	54	60	61	21.3599	7	1386	1.33333	0.838574	111	1.4303	1.70925	0.89956	0.7152	0.9168	0.449811	40.1695	3.01273	19.9322	6.73032	60.1017	2.1249	0.6774	179.427	2.04532	1.13629	1.45359	2.58988
1084	22	2	157	56	54	113	22.719	16	8514	1.61111	1.02619	123	1.5535	1.10231	0.98949	0.7768	0.5315	0.494777	41.6695	2.19465	16.015	6.34842	57.6845	1.26204	1.5385	180.553	1.58967	0.88315	1.23328	2.11643
1085	19	2	162	56	58	132	21.3382	11	1440	1.27778	0.788752	107	1.4287	1.7977	0.881914	0.7143	1.005	0.440926	39.0781	2.68104	22.0674	5.45828	61.1455	2.88721	0.5199	178.915	2.06383	1.14657	1.44535	2.59192
1086	19	2	165	59	58	118	21.6713	5	330	1.13889	0.690236	107	1.2679	2.63495	0.768424	0.6339	1.4667	0.384182	39.6614	2.9414	20.2971	7.50058	59.9585	3.52094	0.85	178.757	2.70833	1.50463	1.63514	3.13976
1087	24	2	163	68	67	120	25.5937	1	132	1	0.613497	96	1.2394	1.36647	0.760368	0.6197	0.8468	0.380184	37.4421	3.38095	26.2833	5.96424	63.7253	1.95542	3.1675	179.546	1.88216	1.04564	1.31639	2.36203
1088	19	2	159	55	60	120	21.7555	4	792	1.05556	0.663871	107	1.177	2.11676	0.740252	0.5885	1.1801	0.370126	40.6768	4.58296	20.1015	6.93083	60.7783	2.66723	3.6429	178.012	3.20466	1.78037	1.92039	3.70075
1089	19	2	161	59	60	117	22.7615	4	528	1.05556	0.655625	114	1.1106	1.9653	0.689814	0.5553	1.0339	0.344907	38.3232	3.69385	23.8629	5.05094	62.186	2.31161	1.3375	180.586	2.78371	1.54651	1.84877	3.39528
1090	21	2	166	65	66	112	23.5883	7	2772	0.833333	0.502008	86	1.1599	2.57239	0.698735	0.58	1.7903	0.349398	34.947	8.11314	29.4047	9.48624	64.3517	5.63513	1.987	175.444	5.17317	2.87398	2.81629	5.69027
1091	21	2	170	89	68	120	30.7958	0	0	1	0.588235	90	1.3202	2.80404	0.776588	0.6601	1.851	0.388294	36.3057	4.7852	27.3885	8.56089	63.6943	3.1546	0	182.001	3.00837	1.67132	1.8074	3.47872
1092	22	1	172	85	78	120	28.7317	10	1386	1.19444	0.694444	102	1.4094	1.59897	0.819419	0.7047	0.9434	0.409709	38.322	3.4338	23.4237	4.07322	61.7458	2.14881	0.1771	178.286	2.56253	1.42363	1.45391	2.87753
1093	19	1	181	83	71	145	25.335	14	4320	1.13889	0.62922	107	1.2614	1.73544	0.696906	0.6307	0.9611	0.348453	38.2624	4.76865	24.6167	6.01746	62.879	2.9808	3.0285	176.999	3.74678	2.08154	2.08961	4.17116
1094	21	2	157	54	60	107	21.9076	9	2426	1	0.636943	90	1.3209	2.78076	0.841338	0.6605	1.8366	0.420701	36.6655	6.43302	26.927	5.45103	63.5926	4.22754	0.7064	176.888	4.27945	2.37747	2.42111	4.79858
1095	22	2	160	50.7	50	122	19.8047	1	132	1.33333	0.833333	112	1.425	1.50396	0.890625	0.7125	0.8037	0.445312	40.4049	2.58904	19.5134	8.87185	59.9183	2.20417	0.8032	181.044	2.21069	1.22816	1.5539	2.78206
1096	21	2	166	63	63	120	22.8625	4	264	1.13889	0.686078	99	1.3625	1.50761	0.820783	0.6812	0.9018	0.410361	38.2122	2.64366	24.1215	6.64801	62.3337	2.31464	1.4389	180.861	2.01662	1.12034	1.31481	2.43515
1097	21	1	184	88	81	134	25.9924	9	1244	1.47222	0.800121	105	1.6721	1.17549	0.90875	0.8361	0.6676	0.454402	39.6207	2.47497	20.8771	5.00069	60.4978	1.75577	0.2996	180.702	1.85865	1.03258	1.20735	2.23993
1098	29	1	177	60	76	124	19.1516	9	1920	1.44444	0.81607	116	1.4906	1.03383	0.842147	0.7453	0.5334	0.421073	40.9555	1.74311	17.6301	5.76457	58.5855	1.5357	1.1146	179.328	2.07968	1.15538	1.46453	2.61991
1099	21	2	171	71	68	120	24.281	14	2880	1	0.584795	103	1.158	2.25846	0.677193	0.579	1.3077	0.338596	38.1347	4.64249	25.1641	5.21219	63.2988	3.60591	3.7092	179.339	2.43059	1.35033	1.78374	3.13407
1100	19	2	169	74	68	120	25.9095	13	3480	1	0.591716	91	1.3029	1.75485	0.770947	0.6514	1.1432	0.385444	38.3421	4.22173	23.1963	9.12861	61.5385	2.8925	0.3109	179.662	2.48408	1.38004	1.82032	3.20036
1101	21	2	162	59	57	123	22.4813	6	1188	1.36111	0.840192	118	1.3663	0.975872	0.843395	0.6831	0.4898	0.421667	40.6905	1.56769	18.1553	5.31911	58.8458	1.44139	1.1141	180.243	1.3364	0.742444	0.99307	1.73551
1102	20	2	168	60	63	118	21.2585	7	2079	1.13889	0.67791	106	1.2797	2.58306	0.761726	0.6399	1.4512	0.380893	38.6445	4.90316	22.0264	11.1162	60.6709	3.37048	1.756	177.561	3.55068	1.9726	2.05483	4.02743
1103	20	2	151	53	68	122	23.2446	11	3840	0.972222	0.643856	99	1.1728	3.3145	0.776689	0.5864	1.9992	0.388344	37.1511	5.66901	25.3595	9.42369	62.5106	4.44229	0.9066	180.472	2.33817	1.29898	1.70338	3.00237
1104	20	2	163	62	63	120	23.3355	4	792	0.972222	0.596455	93	1.2453	3.59768	0.763988	0.6227	2.3042	0.382025	39.3303	5.75536	21.4434	13.3575	60.7738	4.52234	0.3454	181.288	3.6483	2.02683	2.41831	4.44514
1105	20	2	154	60	68	132	25.2994	7	462	0.805556	0.523088	97	0.9823	2.08022	0.637857	0.4911	1.2682	0.318896	37.9805	4.98861	25.0982	6.98417	63.0788	3.2656	2.8287	180.197	3.86696	2.14831	2.55213	4.70044
1106	25	1	170	79	78	111	27.3356	5	495	1.27778	0.751634	113	1.3507	1.46199	0.794529	0.6754	0.7727	0.397294	38.8545	2.18688	22.2566	6.1101	61.1111	1.9134	0.1304	180.12	1.39859	0.776994	0.976332	1.75333
1107	19	2	155	48	66	105	19.9792	4	1188	1.13889	0.734767	115	1.1779	1.40228	0.759935	0.5889	0.7252	0.379935	39.3045	2.71648	21.6624	4.4815	60.9669	1.80262	0.6929	182.257	2.68741	1.49301	1.35479	2.8478
1108	22	2	158	57	60	87	22.8329	5	516	1.33333	0.843882	116	1.3694	1.5255	0.866709	0.6847	0.7834	0.433354	40.5022	2.73072	18.9956	4.19781	59.4978	1.90679	0	179.081	2.15555	1.19753	1.49488	2.69241
1109	19	1	172	61	63	117	20.6193	9	1920	1.13889	0.662145	102	1.3177	2.63441	0.766105	0.6588	1.524	0.383023	38.2541	4.14361	22.1608	5.97	60.4149	3.36374	3.2961	176.306	4.23307	2.35171	1.82848	4.18019
1110	23	2	158	47	54	120	18.8271	5	990	1.36111	0.861463	114	1.418	1.29679	0.897468	0.709	0.6755	0.448734	40.4525	2.70119	18.9921	7.88012	59.4446	2.12921	0.2494	179.083	2.66017	1.47787	1.79953	3.27741
1111	24	2	157	40	60	106	16.2278	4	2262	0.888889	0.566171	89	1.193	3.7222	0.759873	0.5965	2.4978	0.379936	39.092	7.65144	23.0982	17.1148	62.1903	5.25178	3.4721	176.795	3.89193	2.16218	2.4559	4.61808
1112	23	2	164	51	60	120	18.9619	6	2376	1.13889	0.694444	94	1.4484	1.23027	0.883171	0.7242	0.7823	0.441585	40.6154	3.13206	20.2735	9.07835	60.8889	2.0158	3.774	177.41	3.01931	1.67739	1.51012	3.18752
1113	19	1	169	64	68	120	22.4082	10	2952	1.16667	0.690335	107	1.3047	1.18584	0.772012	0.6523	0.663	0.385976	39.3293	2.02495	21.3414	4.68854	60.6707	1.8396	0.0429	181.276	1.8868	1.04822	1.07181	2.12003
1114	19	1	170	64	73	120	22.1453	9	3213	1.13889	0.669935	108	1.2588	1.95399	0.740471	0.6294	1.0799	0.370235	39.0918	3.62992	22.0041	9.07967	61.0959	2.78284	0.4815	180.14	2.61475	1.45264	1.73579	3.18843
1115	22	1	164	56	63	117	20.8209	5	660	1.27778	0.779133	111	1.3757	1.66735	0.838841	0.6879	0.8975	0.419451	40.0929	2.48273	19.4358	7.78718	59.5287	1.86465	0.9224	178.707	2.58073	1.43374	1.57018	3.00392
1116	23	2	157	57	60	113	23.1247	2	396	1	0.636943	103	1.1602	2.90915	0.738981	0.5801	1.6876	0.36949	37.4852	4.85258	25.3338	8.42195	62.819	4.17788	0.8149	180.42	2.79363	1.55202	1.98085	3.53287
1117	23	2	163	57	60	100	21.4536	1	198	1	0.613497	106	1.1269	1.75366	0.69135	0.5635	0.9881	0.345706	39.1297	3.69182	21.843	6.09989	60.9727	2.71663	0.262	181.873	2.91725	1.62069	1.75768	3.37838
1118	19	2	159	66	66	109	26.1066	2	198	1.33333	0.838574	115	1.3867	1.84549	0.872138	0.6933	0.9597	0.436038	39.9291	2.73961	22.2672	7.65431	62.1964	2.41236	5.4701	173.55	6.45048	3.5836	1.59238	5.17598
1119	22	1	185	144	100	138	42.0745	11	2026	1.13889	0.615616	102	1.3248	1.4734	0.716108	0.6624	0.857	0.358054	39.0475	2.99046	24.1403	5.16315	63.1878	2.37388	5.8947	174.594	5.53262	3.07368	1.71335	4.78702
1120	20	2	158	52	60	120	20.83	13	3030	1.13889	0.720816	100	1.3581	1.43291	0.859557	0.679	0.8543	0.429747	40.0308	3.73512	20.6914	11.2767	60.7222	2.53202	1.8991	177.755	2.98515	1.65842	1.63482	3.29323
1121	25	2	166	72	73	122	26.1286	10	1920	1.33333	0.803213	111	1.4318	1.35807	0.86253	0.7159	0.7292	0.431265	41.9404	2.13088	17.3552	6.25058	59.2956	1.82071	2.9914	176.865	3.25751	1.80973	1.12768	2.93741
1122	20	1	183	93	78	152	27.7703	11	1920	1.13889	0.622344	102	1.3327	1.76377	0.728251	0.6664	1.0319	0.364153	37.4808	3.53995	25.7905	4.4338	63.2712	2.3856	2.0268	178.964	3.04465	1.69147	2.05525	3.74672
1123	19	1	176	63	76	120	20.3383	10	2400	0.888889	0.505051	83	1.2756	1.88282	0.724773	0.6378	1.3509	0.362386	38.5192	3.71659	22.0557	6.0447	60.5749	2.96212	2.3247	178.43	2.76719	1.53733	1.75862	3.29594
1124	19	1	170	69	76	120	23.8754	6	594	1.19444	0.702614	111	1.2813	1.45998	0.753706	0.6407	0.7831	0.376882	37.6441	3.1835	23.9153	7.82135	61.5593	2.51595	2.0941	177.187	3.54528	1.9696	1.78436	3.75396
1125	23	2	150	52	60	100	23.1111	6	1110	1.02778	0.685185	112	1.0988	1.83878	0.732533	0.5494	0.9829	0.366267	38.2143	3.25009	24.4728	6.73728	62.6871	2.72911	2.387	178.687	2.79151	1.55084	1.85304	3.40388
1126	26	1	175	75	78	115	24.4898	5	1980	1.33333	0.761905	114	1.3988	1.76747	0.799314	0.6994	0.9272	0.399657	39.1489	2.80876	21.9404	7.9643	61.0894	2.44134	0.6106	183.092	3.64563	2.02535	1.68669	3.71204
1127	27	1	172	93	73	133	31.4359	16	5520	1.33333	0.775194	107	1.4868	1.64914	0.864419	0.7434	0.9195	0.432209	39.0694	3.04509	21.692	7.38798	60.7614	2.23579	0.4322	180	2.08097	1.15609	1.58616	2.74226
1128	25	1	175	67	68	120	21.8776	11	5952	1.66667	0.952381	118	1.6963	1.26464	0.969314	0.8481	0.6436	0.484629	40.5726	2.24265	19.9729	5.20906	60.5455	1.81004	2.7944	177.529	2.96043	1.64468	1.51917	3.16385
1129	21	2	151	46	54	120	20.1746	4	396	1.13889	0.754231	105	1.2994	1.84543	0.86053	0.6497	1.0527	0.430265	38.7999	2.68016	22.2653	8.18089	61.0652	2.50257	0.3469	179.852	1.96878	1.09377	1.38723	2.481
1130	19	2	156	45	54	120	18.4911	4	792	1.13889	0.730057	108	1.2498	2.35608	0.801154	0.6249	1.2928	0.400577	40.0275	5.01655	19.4635	13.9764	59.4911	3.97757	1.1314	182.272	4.42255	2.45697	2.58234	5.03932
1131	19	2	153	49	60	135	20.9321	6	396	0.861111	0.562818	98	1.0472	2.52747	0.684444	0.5236	1.5368	0.342222	37.0053	5.40463	25.8523	6.74176	62.8576	3.54118	0.3697	182.155	3.80245	2.11247	2.28178	4.39425
1132	27	1	171	66	68	116	22.571	6	954	1.52778	0.893437	108	1.6935	1.50137	0.990351	0.8468	0.8321	0.495205	40.3915	2.61837	19.0298	5.52239	59.4213	1.63578	0.4625	179.914	1.80676	1.00376	1.36155	2.36531
1133	24	1	177	73	68	140	23.3011	10	3288	1.13889	0.64344	103	1.3227	2.30045	0.747288	0.6613	1.3359	0.373616	38.2408	4.51978	23.1471	5.84306	61.3878	2.85431	0.9666	181.37	3.20212	1.77896	2.10149	3.88044
1134	23	2	163	51	66	110	19.1953	6	3360	1.11111	0.681663	102	1.3062	1.76932	0.80135	0.6531	1.04	0.400675	40.1667	4.29161	21.2827	11.5281	61.4495	3.46838	4.1069	180.011	2.55968	1.42204	1.68858	3.11062
1135	23	1	181	78	76	120	23.8088	21	10332	1.33333	0.736648	107	1.4835	1.58243	0.819613	0.7418	0.8803	0.409834	41.1226	3.02121	17.8565	9.42346	58.9791	2.19044	0.2477	179.019	2.13723	1.18735	1.48027	2.66762
1136	23	1	175	75	73	123	24.4898	17	3600	1.13889	0.650794	102	1.3405	1.14306	0.766	0.6702	0.6727	0.382971	37.9269	2.57047	22.9397	5.97697	60.8666	1.79261	3.1315	177.954	2.60013	1.44452	1.4059	2.85042
1137	19	2	153	49	60	116	20.9321	10	3390	0.916667	0.599129	97	1.1246	2.12766	0.735033	0.5623	1.3051	0.367516	37.9119	3.68539	25.026	9.67993	62.9379	3.49853	2.3541	177.324	3.52195	1.95664	1.91466	3.8713
1138	20	2	155	52	57	118	21.6441	5	1308	1	0.645161	113	1.052	2.46587	0.67871	0.526	1.297	0.339355	39.6198	4.50255	20.4889	7.87646	60.1086	3.83772	0.6832	183.247	4.11159	2.28422	2.13307	4.41728
1139	19	2	164	69	66	118	25.6544	10	1440	1.27778	0.779133	121	1.2665	1.87034	0.772256	0.6332	0.9269	0.386098	38.5404	3.30925	22.6837	4.65797	61.2241	2.28064	0.609	175.967	4.15374	2.30763	1.62214	3.92977
1140	23	1	181	66	66	120	20.1459	7	2772	1.33333	0.736648	98	1.6186	1.95901	0.894254	0.8093	1.1891	0.447127	39.317	3.35427	21.2288	4.92538	60.5457	2.78021	0.3486	174.894	5.16688	2.87049	1.42119	4.29168
1141	19	2	174	65	66	120	21.4692	3	396	1.25	0.718391	107	1.3951	1.90936	0.801782	0.6975	1.0655	0.400862	38.2079	2.44321	23.0093	8.34793	61.2172	2.70708	1.4932	179.451	2.46689	1.37049	1.81448	3.18498
1142	19	2	160	55	60	107	21.4844	6	1704	1	0.625	95	1.2554	1.21722	0.784625	0.6277	0.764	0.392313	38.6147	3.9586	22.3896	8.28956	61.0043	2.59359	0.9172	180.842	2.6202	1.45567	1.64038	3.09605
1143	29	1	181	96	78	138	29.3031	0	0	1.33333	0.736648	111	1.4267	1.14107	0.788232	0.7133	0.6105	0.394088	41.1045	2.15062	17.9099	5.80852	59.0144	1.78211	0.2898	181.747	2.3531	1.30728	1.28152	2.5888
1144	21	2	158	51	60	95	20.4294	13	1440	1	0.632911	105	1.1354	1.59679	0.718608	0.5677	0.9065	0.359304	37.9234	2.89847	24.1192	5.87209	62.0427	2.47716	0.0893	178.234	2.6856	1.492	1.60492	3.09692
1145	20	2	162	59	63	107	22.4813	3	396	1.19444	0.737311	107	1.3252	1.36087	0.818025	0.6626	0.755	0.409012	39.8469	2.97965	19.983	8.78847	59.8299	2.10981	0.8077	177.91	2.64071	1.46706	1.45124	2.9183
1146	19	2	161	58	63	98	22.3757	7	1272	1.13889	0.707384	112	1.2099	1.03055	0.751491	0.605	0.5474	0.375776	40.1335	2.14409	20.2293	7.35468	60.3628	1.81635	1.2224	180.664	2.0588	1.14378	1.38113	2.52491
1147	20	2	161	50.8	66	113	19.598	4	528	1.05556	0.655625	97	1.3093	1.70389	0.81323	0.6547	1.0567	0.406646	39.1767	3.63507	22.3842	7.72196	61.5609	2.40299	1.9914	180.033	2.02397	1.12443	1.66438	2.78881
1148	20	2	156	48	57	114	19.7239	6	952	1.08333	0.694444	112	1.1483	1.17971	0.73609	0.5742	0.6252	0.368077	38.8508	3.22207	22.5729	4.84209	61.4237	1.80158	0.6966	176.146	4.03556	2.24198	1.58548	3.82746
1149	24	2	171	75	68	106	25.6489	4	264	1.33333	0.779727	104	1.5333	1.82243	0.896667	0.7667	1.0479	0.448363	39.2668	3.20449	22.2506	8.95212	61.5175	2.69029	2.0176	180.315	2.49377	1.38543	1.70817	3.09359
1150	22	2	164	55	60	91	20.4491	13	2826	1.52778	0.931572	123	1.4827	1.57685	0.904085	0.7413	0.7652	0.452012	42.348	2.16775	15.8108	6.15529	58.1588	1.44449	1.2039	181.492	2.27976	1.26653	1.38072	2.64726
1151	21	2	153	52	60	117	22.2137	7	1386	1.13889	0.744372	113	1.2048	2.22921	0.787451	0.6024	1.1791	0.393725	40.1249	2.86181	20.2228	5.81176	60.3477	2.27498	1.185	179.555	2.30856	1.28253	1.70662	2.98916
1152	20	2	169	65	66	122	22.7583	3	594	1.02778	0.608153	94	1.3057	1.30236	0.772604	0.6529	0.8272	0.386331	39.0999	2.97187	23.3744	6.84467	62.4743	1.74584	4.1096	179.918	1.69685	0.942694	1.25688	2.19957
1153	21	2	158	54	71	112	21.6311	13	2880	1.25	0.791139	109	1.3667	1.40814	0.865	0.6833	0.7698	0.432468	39.6341	3.14679	20.0373	8.65835	59.6714	2.16201	1.737	177.311	3.23374	1.79652	1.58031	3.37684
1154	23	2	154	44	63	119	18.5529	7	792	0.888889	0.577201	98	1.0896	1.77674	0.707532	0.5448	1.0889	0.353766	38.2393	4.05211	24.0823	8.39039	62.3215	2.85054	1.4775	180.546	2.14087	1.18937	1.59005	2.77942
1155	24	1	171	95	91	146	32.4886	14	6948	1.5	0.877193	113	1.5925	1.29231	0.931287	0.7962	0.686	0.465614	40.4008	2.03956	19.5239	3.96181	59.9246	1.44048	0.7528	178.364	1.81864	1.01036	1.17281	2.18317
1156	23	2	152	38	60	92	16.4474	7	1386	1.02778	0.67617	111	1.1044	2.1938	0.726579	0.5522	1.1787	0.363289	38.8663	2.98305	23.0118	8.18059	61.8782	2.80551	1.9341	178.213	2.75582	1.53101	1.81512	3.34613
1157	23	2	158	46	60	91	18.4265	1	66	0.777778	0.492264	87	1.0643	2.10919	0.673608	0.5321	1.443	0.336772	36.9062	5.67899	27.3186	7.74271	64.2248	3.2626	3.2268	179.393	3.21083	1.78379	2.31341	4.0972
1158	21	1	171	62	68	123	21.2031	7	1470	1	0.584795	97	1.2285	1.73675	0.718421	0.6143	1.0668	0.35924	38.1192	3.72253	24.3679	9.77762	62.487	2.78586	1.6137	179.311	2.28625	1.27014	1.62177	2.89191
1159	22	1	178	72	68	129	22.7244	8	2262	1.44444	0.811486	110	1.5683	1.8641	0.881067	0.7841	1.012	0.440506	40.4059	3.16092	18.7958	6.7547	59.2018	2.39807	0.9662	177.704	3.22374	1.79097	1.77805	3.56902
1160	22	2	158	52	60	120	20.83	11	1333	1.33333	0.843882	119	1.3367	2.75837	0.846013	0.6684	1.3827	0.423038	39.7464	3.26948	21.2849	6.21426	61.0313	3.53704	1.976	178.135	3.09408	1.71893	1.93267	3.65161
1161	23	2	165	69	63	113	25.3444	7	1386	1.22222	0.740741	97	1.5098	1.83573	0.91503	0.7549	1.1339	0.457515	37.2546	2.38091	24.0096	6.27124	61.2642	2.43062	3.9934	176.1	4.14537	2.30298	1.79138	4.09436
1162	22	2	158	70	68	112	28.0404	7	1386	1.61111	1.01969	124	1.5535	1.10231	0.983228	0.7768	0.5315	0.491646	41.2615	1.64875	16.712	4.97666	57.9735	1.52069	1.8489	177.194	3.10499	1.72499	1.29524	3.02023
1163	27	2	162	61	63	119	23.2434	9	240	1.27778	0.788752	110	1.3935	1.22792	0.860185	0.6967	0.6696	0.430062	39.6162	2.39851	19.8845	4.30939	59.5008	1.50553	2.2044	178.501	2.16713	1.20396	1.28061	2.48458
1164	25	2	161	69	66	111	26.6193	10	1590	1.13889	0.707384	110	1.237	1.50782	0.768323	0.6185	0.8189	0.384161	38.9599	2.87295	21.7391	6.22335	60.6991	1.64302	0.898	178.116	2.49544	1.38636	1.32954	2.7159
1165	23	1	174	77	68	130	25.4327	15	4990	1.13889	0.654534	102	1.3359	1.77404	0.767759	0.668	1.0404	0.383908	38.3632	3.29717	22.9668	6.4824	61.3299	2.31535	0.7968	178.751	2.29241	1.27356	1.65633	2.92989
1166	25	1	171	56	63	106	19.1512	9	2754	1.13889	0.666017	101	1.3359	1.74096	0.781228	0.668	1.021	0.390643	38.994	2.44961	21.3981	3.88212	60.3922	2.15541	1.5619	179.928	2.0446	1.13589	1.5339	2.66979
1167	21	2	168	65	68	113	23.03	3	396	1.25	0.744048	108	1.3811	1.76363	0.822083	0.6906	0.9743	0.411071	41.2568	3.06713	16.7862	9.29871	58.043	2.14393	1.6828	176.747	3.43704	1.90947	1.46277	3.37224
1168	22	1	173	68	71	126	22.7204	7	1848	1	0.578035	95	1.2449	1.93148	0.719595	0.6224	1.2023	0.359769	36.7117	3.32019	25.4316	6.79981	62.1432	2.44886	3.0715	175.801	4.26137	2.36743	1.60983	3.97726
1169	21	2	153	56	73	120	23.9224	7	2772	0.888889	0.580973	95	1.1096	3.05307	0.725229	0.5548	1.9055	0.362614	37.4297	7.05135	25.0554	11.4586	62.4851	4.56253	0.2274	182.279	3.89952	2.1664	2.31712	4.48352
1170	21	2	161	63	63	110	24.3046	7	737.5	1	0.621118	104	1.152	1.48889	0.715528	0.576	0.8576	0.357764	38.8085	2.61669	22.5362	4.56244	61.3447	2.36483	0.3955	179.385	2.20917	1.22732	1.53808	2.7654
1171	21	2	159	56	63	100	22.151	5	1237.5	1.22222	0.768693	122	1.198	1.60763	0.753459	0.599	0.7879	0.37673	38.973	2.60001	21.867	4.676	60.84	1.89711	0.4708	180.212	2.19708	1.2206	1.54621	2.76681
1172	20	2	158	48	57	110	19.2277	3	297	1.19444	0.755977	120	1.1896	1.5915	0.752911	0.5948	0.7925	0.376456	39.4826	3.10871	22.6515	6.71611	62.1341	2.11784	4.197	173.529	6.47061	3.59478	1.87676	5.47155
1173	21	2	153	49	60	125	20.9321	4	537	1.02778	0.67175	102	1.206	1.73499	0.788235	0.603	1.0179	0.394118	36.407	4.66256	26.453	8.21155	62.8601	2.3285	1.9931	179.715	2.17681	1.20934	1.46174	2.67108
1174	20	2	171	83	68	120	28.3848	5	660	1.25	0.730994	103	1.4444	2.08002	0.844678	0.7222	1.2018	0.422339	38.6051	3.0812	23.8249	9.11861	62.43	3.38715	2.7179	180.478	2.62373	1.45763	1.71015	3.16778
1175	25	1	168	64	63	140	22.6757	3	1782	1.38889	0.82672	112	1.4748	1.72341	0.877857	0.7374	0.915	0.438929	40.411	2.8809	19.5377	6.26635	59.9486	1.59737	0.8361	179.714	1.55082	0.861567	1.17349	2.03506
1176	20	2	166	61	63	122	22.1367	15	5085	1.55556	0.937082	109	1.7114	1.03704	1.03096	0.8557	0.5704	0.515482	41.7596	1.82641	16.1893	6.68713	57.9489	1.63903	0.6829	179.427	1.72497	0.958317	1.15162	2.10993
1177	19	2	168	60	63	120	21.2585	7	1386	0.972222	0.578704	95	1.2269	2.66739	0.730298	0.6135	1.6831	0.365179	39.0525	5.88925	22.8424	12.8546	61.8949	3.76994	2.534	174.318	5.92225	3.29014	2.35424	5.64438
1178	20	2	162	57	66	120	21.7193	16	3600	1.25	0.771605	117	1.2787	1.81532	0.789321	0.6393	0.9285	0.39463	39.9629	2.54836	19.3494	5.65806	59.3123	2.1552	1.7973	179.007	2.2693	1.26072	1.4911	2.75182
1179	20	2	164	55	71	120	20.4491	6	1980	1.02778	0.626694	102	1.1996	1.37129	0.731463	0.5998	0.8003	0.365732	38.5709	2.90971	21.8814	4.93981	60.4524	2.19859	2.5007	177.467	2.59347	1.44082	1.15125	2.59206
1180	19	2	155	49.4	60	101	20.5619	5	990	1.11111	0.716846	105	1.2588	1.01436	0.812129	0.6294	0.5746	0.406065	39.8914	2.08792	20.438	7.20521	60.3293	1.6216	0.5547	180.392	1.67634	0.9313	1.31846	2.24976
1181	19	2	165	59	63	123	21.6713	7	1386	1.13889	0.690236	112	1.213	1.64948	0.735152	0.6065	0.8784	0.367576	40.3721	1.88942	19.7508	7.95968	60.1229	2.88892	1.2338	181.728	2.46261	1.36812	1.32561	2.69373
1182	24	1	172	69	68	120	23.3234	9	2106	1.27778	0.742894	101	1.5122	1.17725	0.879186	0.7561	0.6966	0.439593	39.8	2.88241	19.5034	6.11381	59.3033	1.88674	2.2265	177.713	2.71176	1.50653	1.23871	2.74524
1183	22	2	155	52	57	120	21.6441	7	240	1.27778	0.824373	105	1.4609	1.65837	0.942516	0.7305	0.948	0.47129	39.5472	2.20066	20.5454	4.75824	60.0926	1.92985	0.8889	180.037	1.66907	0.927261	1.19676	2.12402
1184	20	2	157	47	57	120	19.0677	3	1188	0.888889	0.566171	103	1.0331	1.96425	0.658025	0.5165	1.1415	0.328981	37.5667	3.82466	24.488	8.80431	62.0547	3.18477	1.0284	180.387	2.44719	1.35955	1.68337	3.04292
1185	22	2	153	45	57	104	19.2234	5	660	1.27778	0.835149	111	1.3665	1.3512	0.893137	0.6833	0.7225	0.446601	41.5675	2.58784	17.8171	7.82226	59.3846	2.00203	2.317	179.014	1.89901	1.05501	1.17091	2.22592
1186	26	1	170	60	68	95	20.7612	5	990	1.52778	0.898693	118	1.5465	1.18954	0.909706	0.7732	0.602	0.454824	42.1904	2.24459	16.4878	5.87465	58.6782	1.48232	2.1653	181.058	2.01756	1.12087	1.25106	2.37192
1187	21	2	157	65	63	109	26.3702	2	198	1.27778	0.813871	113	1.3558	2.04657	0.863567	0.6779	1.0858	0.431783	40.7985	3.61067	17.4606	6.7197	58.2591	2.66104	2.2024	176.655	3.58635	1.99242	1.67917	3.67158
1188	21	2	161	61	71	117	23.533	2	264	1	0.621118	104	1.1504	1.51991	0.714534	0.5752	0.8743	0.357267	38.9467	3.05161	22.1749	6.52404	61.1215	2.7586	0.1752	180.439	2.08163	1.15646	1.62201	2.77847
1189	19	2	168	49	60	107	17.3611	1	66	1.19444	0.710979	100	1.4353	2.2827	0.854345	0.7176	1.3715	0.427143	39.3173	3.99773	21.2636	12.7142	60.5808	3.5914	0.2588	182.991	3.2397	1.79983	1.44751	3.24734
1190	23	2	160	49	57	120	19.1406	4	528	1.13889	0.711806	108	1.2616	2.00436	0.7885	0.6308	1.1102	0.39425	39.2097	4.27649	21.5977	9.72279	60.8074	2.1453	0.0434	180.087	2.05229	1.14016	1.84731	2.98747
1191	22	1	173	88	78	137	29.4029	8	2472	1.27778	0.7386	107	1.4181	1.6184	0.819711	0.709	0.8981	0.409827	38.4053	2.4895	22.7814	5.28238	61.1867	2.29527	1.0568	180.496	1.77772	0.987622	1.21875	2.20637
1192	23	1	172	83	71	118	28.0557	10	2856	1.38889	0.807494	108	1.5391	2.14738	0.894826	0.7695	1.1898	0.447384	40.6777	3.26862	19.1895	5.07673	59.8672	2.38311	1.3485	178.647	2.08435	1.15797	1.23236	2.39034
1193	23	1	181	70	68	160	21.3669	8	960	1.08333	0.598527	94	1.3881	1.53181	0.766906	0.694	0.9814	0.383425	36.8171	4.57668	25.8398	5.71908	62.6569	2.89481	1.4185	178.776	2.69718	1.49843	1.88375	3.38218
1194	21	2	152	46	68	89	19.91	6	396	0.972222	0.63962	109	1.0597	1.97403	0.697171	0.5299	1.0758	0.348618	38.5151	4.37023	23.1566	10.3448	61.6718	3.38502	0.4864	181.088	3.69282	2.05157	2.56676	4.61833
1195	25	1	173	117	88	135	39.0925	4	792	1.13889	0.658317	101	1.348	1.78633	0.779191	0.674	1.0572	0.389595	36.1271	3.20701	26.5968	5.00173	62.7239	2.26724	3.131	174.727	5.39252	2.99584	1.84046	4.8363
1196	23	2	166	49	50	116	17.782	3	852	1.44444	0.870147	116	1.483	2.05868	0.893373	0.7415	1.0569	0.446687	40.5844	3.8707	17.7204	6.02074	58.3049	3.15497	2.6538	178.504	3.2972	1.83178	2.1255	3.95728
1197	20	2	159	55	68	117	21.7555	4	407.5	0.972222	0.611461	92	1.2581	1.53167	0.791258	0.629	0.9911	0.395597	39.344	3.16211	22.3081	8.58881	61.6521	2.391	2.5642	176.23	3.83201	2.12889	1.30825	3.43715
1198	23	2	166	54	60	106	19.5965	7	1386	1.19444	0.719545	103	1.3863	1.68317	0.83512	0.6931	0.9768	0.41753	39.8932	3.4823	20.7134	5.01366	60.6066	2.67298	1.2777	181.405	2.74386	1.52437	1.8391	3.36347
1199	19	2	160	62	63	110	24.2187	6	8160	1	0.625	101	1.1894	1.57895	0.743375	0.5947	0.939	0.371688	37.9719	3.1181	23.9533	7.06291	61.9252	2.53871	0.3097	178.663	2.24514	1.2473	1.42911	2.67641
1200	25	1	172	59	63	101	19.9432	6	440	1.33333	0.775194	114	1.3971	1.65014	0.812267	0.6986	0.8646	0.406163	39.3831	3.09092	20.0239	6.43531	59.407	2.36454	3.0991	179.728	2.43455	1.35253	1.71742	3.06995
1201	19	2	166	82	68	105	29.7576	6	1737	1	0.60241	92	1.288	2.58595	0.775904	0.644	1.6653	0.387952	37.8537	6.32937	24.3271	8.49094	62.1808	4.68344	0.0912	182.365	4.2172	2.34289	2.65639	4.99928
1202	25	1	173	69	73	120	23.0546	8	960	1.44444	0.834939	117	1.4718	1.20455	0.850751	0.7359	0.6137	0.425376	40.9645	1.66925	18.0034	4.78854	58.9679	1.48657	0.1651	179.822	1.51973	0.844294	1.11772	1.96202
1203	19	2	168	53	60	90	18.7783	5	990	1.13889	0.67791	100	1.3585	1.64216	0.808631	0.6793	0.9794	0.404345	41.1805	4.09393	18.8879	10.2653	60.0684	2.86473	3.0798	177.537	3.25768	1.80982	1.90787	3.71769
1204	19	2	174	86	73	106	28.4053	9	1706	1.25	0.718391	110	1.359	1.4426	0.781034	0.6795	0.7842	0.390517	38.6306	2.33675	22.4323	7.49945	61.0629	1.92785	0.7905	177.396	3.03274	1.68486	1.42909	3.11395
1205	22	2	162	54	60	109	20.5761	5	330	0.916667	0.565844	107	1.0187	1.9547	0.628827	0.5094	1.0861	0.314444	38.0475	4.46205	23.8879	5.6087	61.9355	2.85297	0.0446	179.597	3.42785	1.90436	2.49485	4.39921
1206	21	2	164	63	63	104	23.4236	10	1920	1.05556	0.643631	97	1.3001	1.733	0.792744	0.65	1.0672	0.396341	39.3099	4.18114	21.6509	5.19239	60.9608	2.87726	0.6908	181.046	2.50599	1.39222	1.68569	3.07791
1207	19	1	173	70	77	105	23.3887	3	3564	1.05556	0.610148	102	1.2278	1.1463	0.709711	0.6139	0.6666	0.354855	37.3453	2.5773	25.0688	4.87658	62.414	2.07678	0.6425	180.62	2.10371	1.16873	1.48244	2.65117
1208	21	1	174	71	68	115	23.4509	1	594	1.33333	0.766284	103	1.5401	1.39667	0.885115	0.7701	0.8067	0.442586	38.0071	2.72002	23.816	4.01999	61.8231	1.5085	0.4456	178.932	2.04869	1.13816	1.27558	2.41374
1209	25	1	161	58	63	119	22.3757	5	792	1.13889	0.707384	100	1.3541	1.49341	0.841056	0.6771	0.8878	0.420559	40.8857	4.24549	21.0779	8.90981	61.9636	1.61014	7.2237	176.487	4.24593	2.35885	2.08293	4.44178
1210	24	1	170	72	81	129	24.9135	7	960	1.33333	0.784314	104	1.5221	1.87929	0.895353	0.761	1.0727	0.447647	39.7458	3.30349	20.5256	5.72846	60.2714	2.41491	0.0432	180.597	2.06985	1.14992	1.54836	2.69828
1211	25	1	168	73	78	126	25.8645	9	1866	1.13889	0.67791	110	1.2427	1.51383	0.739702	0.6213	0.8259	0.369821	38.6626	2.68399	22.9973	7.26042	61.6599	2.40594	0.8376	182.628	2.99536	1.66409	1.29621	2.9603
1212	24	1	169	63	68	119	22.0581	2	480	1.61111	0.95332	116	1.6498	1.08006	0.976213	0.8249	0.553	0.488107	41.117	1.62244	16.9779	5.59904	58.0949	1.3342	1.8654	178.517	1.66391	0.924394	0.906233	1.83063
1213	22	2	160	49	60	126	19.1406	6	240	1.33333	0.833333	109	1.4496	2.37099	0.906	0.7248	1.2889	0.453	39.5674	3.78291	20.4224	9.25112	59.9898	2.47809	1.113	179.245	2.50056	1.3892	1.8898	3.279
1214	19	2	163	60	68	111	22.5827	7	924	1.11111	0.681663	111	1.1941	3.74662	0.732577	0.5971	2.0133	0.366319	38.7921	4.63419	22.179	11.0361	60.9711	3.73816	0.6087	176.98	4.01117	2.22843	2.32403	4.55246
1215	20	2	153	45	60	127	19.2234	3	594	1.13889	0.744372	115	1.1846	1.80536	0.774248	0.5923	0.9389	0.387124	39.6694	2.69301	21.2346	5.16468	60.904	2.43137	1.4561	179.906	1.97206	1.09559	1.50141	2.597
1216	19	2	158	60	63	123	24.0346	8	735	1.33333	0.843882	123	1.2966	1.46204	0.820633	0.6483	0.7109	0.410316	40.7114	2.19595	18.5941	5.35976	59.3055	1.69225	0.0414	181.881	2.48854	1.38252	1.45591	2.83844
1217	23	1	172	88	81	137	29.7458	4	396	1	0.581395	91	1.3104	3.16064	0.76186	0.6552	2.0708	0.38093	37.5445	6.41692	23.8087	12.3203	61.3532	4.22798	2.8936	179.317	3.18795	1.77108	2.23166	4.00275
1218	23	2	158	63	60	127	25.2363	18	6426	1.33333	0.843882	125	1.2641	1.26854	0.800063	0.632	0.6013	0.4	39.8095	2.54964	19.9217	4.42633	59.7312	1.75938	1.1472	178.642	2.39572	1.33096	1.44822	2.77918
1219	22	2	152	49	57	121	21.2084	2	396	1.13889	0.749269	121	1.1279	1.58551	0.742039	0.5639	0.7851	0.370987	37.6641	2.87993	22.6691	4.65612	60.3332	2.27719	5.1807	177.088	3.22029	1.78905	1.59697	3.38602
1220	22	2	160	54	60	99	21.0937	7	674	1.27778	0.798611	120	1.2769	1.28791	0.798062	0.6385	0.6435	0.399062	38.6533	2.47042	22.0828	6.45072	60.7361	1.79992	1.5673	179.027	2.32092	1.2894	1.5359	2.8253
1221	22	2	160	57	63	109	22.2656	6	1070	1.05556	0.659722	111	1.1348	1.95827	0.70925	0.5674	1.0526	0.354625	39.0157	3.18333	22.4252	7.04698	61.4409	2.39238	1.1773	178.818	3.34763	1.85979	2.19491	4.0547
1222	23	1	190	85	76	103	23.5457	8	2880	1.05556	0.555556	101	1.2494	1.69577	0.657579	0.6247	1.0035	0.328789	36.6552	2.39093	26.2759	6.39826	62.931	2.25008	1.1455	181.439	2.1059	1.16994	1.21856	2.3885
1223	23	1	177	68	71	125	21.7051	10	3732	1.33333	0.753296	112	1.4167	1.63719	0.800395	0.7084	0.8698	0.400226	40.7084	3.2863	20.0205	6.89843	60.729	2.60551	3.4885	178.005	2.72513	1.51396	1.54238	3.05634
1224	23	2	168	51	60	100	18.0697	10	1866	1.25	0.744048	111	1.3389	2.14878	0.796964	0.6694	1.1508	0.398452	39.6198	4.35212	21.8808	7.33108	61.5006	3.50875	2.8685	178.45	3.34215	1.85675	2.22974	4.08649
1225	23	1	159	62	73	113	24.5243	12	7572	1	0.628931	101	1.1816	2.14345	0.743145	0.5908	1.2663	0.371572	38.981	4.48501	21.7502	10.2909	60.7312	2.84368	0.7355	179.56	2.78954	1.54974	2.03039	3.58013
1226	19	2	172	72	71	118	24.3375	5	360	1.33333	0.775194	111	1.4393	1.36165	0.836802	0.7196	0.735	0.418372	41.5193	3.01498	16.7761	6.59629	58.2954	2.0909	0.4453	178.267	2.52085	1.40047	1.49503	2.8955
1227	22	2	150	59	63	115	26.2222	14	2400	1.05556	0.703704	109	1.1635	1.54289	0.775667	0.5818	0.8503	0.387867	38.0007	2.63943	22.4238	5.43619	60.4245	2.23519	4.114	178.216	2.33141	1.29523	1.25515	2.55037
1228	23	1	175	68	68	108	22.2041	8	1920	1.13889	0.650794	103	1.3117	1.27174	0.749543	0.6559	0.7323	0.3748	38.3214	2.36917	23.0678	3.76716	61.3892	1.80455	0.7524	177.304	3.06518	1.70288	1.33378	3.03665
1229	23	2	167	57	60	126	20.4382	5	756	0.972222	0.582169	104	1.1217	1.38337	0.671677	0.5608	0.798	0.335808	38.0693	2.84166	24.3202	7.74254	62.3895	2.42749	1.2127	178.753	2.04394	1.13552	1.31354	2.44907
1230	23	2	166	61	60	114	22.1367	6	495	0.833333	0.502008	92	1.0832	2.30781	0.65253	0.5416	1.5	0.326265	35.4591	5.85012	28.1074	10.3279	63.5664	3.74176	2.7112	180.452	2.60154	1.4453	1.93456	3.37986
1231	23	2	163	57	60	105	21.4536	17	2400	1	0.613497	98	1.2263	2.66134	0.752331	0.6131	1.6318	0.376135	38.0904	4.93956	23.4625	10.6992	61.5528	3.99316	0.9323	180.175	3.00295	1.66831	2.2693	3.93761
1232	22	2	158	49	60	102	19.6283	6	660	0.805556	0.509845	87	1.1053	3.09033	0.699557	0.5527	2.12	0.34981	36.5955	7.24297	26.5313	16.6961	63.1268	6.10549	0.2771	178.879	4.1802	2.32233	2.79863	5.12096
1233	24	1	166	69	71	120	25.0399	6	240	1	0.60241	106	1.125	1.89769	0.677711	0.5625	1.0674	0.338855	37.6581	3.3358	23.5043	9.38126	61.1624	2.99154	3.084	177.797	3.57373	1.98541	2.01245	3.99786
1234	26	1	174	69	71	120	22.7903	6	2376	1.44444	0.83014	111	1.5474	1.23391	0.88931	0.7737	0.661	0.444655	41.5988	2.41545	16.5648	9.71518	58.1636	1.93609	0.5696	179.26	1.95617	1.08676	1.38522	2.47198
1235	26	1	177	75	73	120	23.9395	6	3564	1.19444	0.674827	103	1.3762	1.24309	0.777514	0.6881	0.7162	0.388757	37.3043	2.46084	24.6086	5.327	61.9129	1.71257	2.0768	177.061	3.00027	1.66682	1.0972	2.76402
1236	22	1	166	51	63	120	18.5078	8	3900	1	0.60241	104	1.1431	2.10393	0.688614	0.5716	1.2025	0.344337	40.3431	3.79098	19.3654	10.4795	59.7084	3.00042	0.1276	178.334	2.65988	1.47771	1.7392	3.21691
1237	22	1	175	86	73	120	28.0816	16	8376	1.25	0.714286	110	1.3632	1.30181	0.778971	0.6816	0.7098	0.389486	39.2427	2.04446	21.1241	7.05498	60.3668	1.93268	0.9903	177.218	2.96348	1.64638	1.38474	3.03111
1238	19	2	160	51.4	66	117	20.0781	10	876	1.02778	0.642361	101	1.222	1.65836	0.76375	0.611	0.9858	0.381875	39.3409	3.00603	22.0906	6.2547	61.4315	2.50376	1.8999	179.169	2.64125	1.46736	1.94633	3.41369
1239	19	2	162	57	68	121	21.7193	10	960	1.27778	0.788752	109	1.3999	2.12011	0.864136	0.6999	1.1614	0.432037	40.3144	4.12731	19.4726	6.09215	59.787	2.66897	0.2519	179.209	2.92762	1.62646	1.92885	3.5553
1240	24	1	175	77	71	120	25.1429	4	1188	1.33333	0.761905	116	1.3715	1.67336	0.783714	0.6857	0.8606	0.391829	40.5594	2.15412	18.5229	5.66866	59.0824	2.1035	0.8644	180.063	1.44315	0.80175	1.10543	1.90718
1241	24	1	177	74	70	140	23.6203	10	1600	1.13889	0.64344	99	1.3776	1.8789	0.778305	0.6888	1.1363	0.389153	39.4936	3.47651	20.9783	9.71194	60.4719	2.92301	0.1281	181.562	2.40978	1.33877	1.47419	2.81296
1242	24	1	172	78	70	121	26.3656	15	3840	1	0.581395	99	1.2051	2.25624	0.70064	0.6026	1.3595	0.350349	36.5114	4.46107	26.9602	8.51514	63.4716	3.24791	0.0464	179.782	2.47596	1.37553	1.80757	3.18311
1243	23	1	168	60	70	126	21.2585	7	924	1.11111	0.661376	104	1.2723	1.68006	0.757321	0.6362	0.9619	0.37869	39.5719	3.59093	22.0034	6.36538	61.5753	2.65935	2.942	179.27	2.0974	1.16522	1.4675	2.63272
1244	21	2	161	53	60	84	20.4467	6	1782	1	0.621118	102	1.1742	3.54471	0.729317	0.5871	2.0811	0.364658	37.4894	6.11746	27.2015	12.6798	64.6909	4.71875	5.9915	175.265	5.92568	3.29204	3.05984	6.35188
1245	21	1	174	68	70	109	22.46	11	3252	1.33333	0.766284	119	1.3349	1.49491	0.767184	0.6675	0.7484	0.383621	40.9006	1.93225	18.9944	7.72386	59.895	1.79147	1.9645	177.431	3.05467	1.69704	1.57248	3.26951
1246	22	2	153	60	63	107	25.6312	6	1070	1.5	0.980392	116	1.5513	1.05531	1.01392	0.7757	0.5457	0.506993	40.5428	1.78108	18.592	6.04669	59.1349	1.47865	0.7918	179.847	1.24882	0.693789	0.908617	1.60241
1247	23	1	180	86	73	110	26.5432	19	8539	2	1.11111	132	1.808	0.926549	1.00444	0.904	0.4188	0.502222	41.1334	1.40737	15.9803	5.70703	57.1137	1.25014	4.1732	176.934	3.06625	1.70347	0.991618	2.69509
1248	23	2	166	66.7	63	132	24.2053	4	678	1.61111	0.970549	119	1.6117	1.8766	0.970904	0.8058	0.9387	0.485422	42.1891	2.08277	15.571	6.81331	57.7601	1.94079	0.1204	176.838	3.46979	1.92766	1.3491	3.27677
1249	20	2	164	50	60	98	18.5901	9	1706	1.13889	0.694444	105	1.2968	1.83113	0.790732	0.6484	1.0425	0.395366	39.5372	3.52453	21.0269	5.85536	60.5641	2.72785	0.2566	182.186	3.46138	1.92299	1.8206	3.74359
1250	22	1	187	90	78	113	25.7371	7	2772	1.27778	0.683304	102	1.4917	2.34787	0.797701	0.7458	1.3704	0.398824	40.0891	5.13631	20.9697	5.8203	61.0588	2.93045	2.905	177.224	3.52794	1.95997	1.78748	3.74744
1251	25	1	177	76	73	119	24.2587	8	2148	1	0.564972	93	1.2798	3.18229	0.723051	0.6399	2.0363	0.361525	38.4916	6.11536	23.8322	7.61491	62.3238	4.90776	2.141	176.589	3.84297	2.13498	1.63908	3.77407
1252	21	2	160	60	63	124	23.4375	11	1440	1.02778	0.642361	96	1.2734	1.61628	0.795875	0.6367	1.0012	0.397937	36.2871	3.97772	27.3914	8.73084	63.6785	2.91967	0.0946	179.652	1.94759	1.08199	1.4432	2.5252
1253	23	2	158	43	51	119	17.2248	5	495	1	0.632911	105	1.1355	1.66649	0.718671	0.5677	0.9462	0.359304	39.0433	2.94289	21.4125	6.44016	60.4559	2.4254	1.3359	178.878	2.83879	1.57711	1.82215	3.39926
1254	23	1	159	56	68	130	22.151	1	462	1	0.628931	85	1.3924	2.24835	0.875723	0.6962	1.5653	0.437862	37.9788	8.6988	25.4275	11.8624	63.4063	3.80577	3.7152	177.893	3.90643	2.17024	2.37453	4.54477
1255	19	2	164	68	78	120	25.2826	10	6264	0.833333	0.50813	80	1.2423	1.99441	0.7575	0.6212	1.4866	0.37878	38.3729	6.68154	25.043	13.1765	63.4159	3.79337	4.7737	176.486	4.32637	2.40354	2.35314	4.75668
1256	20	2	155	56	63	106	23.3091	6	240	0.722222	0.46595	84	1.0231	2.7076	0.660065	0.5115	1.9179	0.33	35.7266	8.80548	29.8898	10.9753	65.6164	4.94632	3.8315	182.537	3.977	2.20944	2.33716	4.5466
1257	19	2	155	60.9	60	124	25.3486	7	2079	1.05556	0.681004	103	1.2187	1.67456	0.786258	0.6093	0.9667	0.393097	38.7228	2.81488	23.3526	4.7939	62.0754	2.15577	2.083	180.027	1.80435	1.00242	1.21973	2.22214
1258	22	1	176	99	85	136	31.9602	8	480	1.16667	0.662879	99	1.4129	1.58337	0.802784	0.7064	0.9587	0.401364	37.8118	3.77739	23.2582	8.38758	61.07	2.40937	2.8988	178.761	2.51646	1.39803	1.70068	3.09872
1259	26	2	163	56	60	106	21.0772	13	4320	0.944444	0.579414	93	1.2158	2.82877	0.74589	0.6079	1.8209	0.372945	39.7894	4.4924	21.3534	7.29673	61.1428	4.23157	2.446	177.576	3.03029	1.68349	1.49662	3.18012
1260	22	1	161	65	70	130	25.0762	9	2640	1.13889	0.707384	105	1.3019	1.55425	0.808634	0.651	0.8883	0.404348	37.8388	3.30349	23.2933	4.57514	61.1321	2.74193	2.7652	176.234	4.30432	2.39129	1.77842	4.16971
1261	22	2	158	48	57	108	19.2277	6	396	0.722222	0.457103	83	1.0364	1.81045	0.655949	0.5182	1.299	0.327975	38.1185	4.66335	24.4599	10.0475	62.5784	3.19999	1.7548	179.503	2.3314	1.29522	1.64301	2.93824
1262	24	1	166	64	68	109	23.2254	3	297	1.27778	0.769746	110	1.3876	1.16914	0.835904	0.6938	0.6348	0.417952	39.0859	2.12737	21.9304	5.04688	61.0164	1.61399	0.2621	179.293	1.50431	0.835728	1.12232	1.95805
1263	24	1	183	78	73	120	23.2912	8	1040	1.38889	0.758956	110	1.5069	1.19977	0.823443	0.7535	0.6509	0.411749	39.7508	2.37404	20.7885	4.40724	60.5393	1.55155	0.7326	183.101	3.34117	1.85621	1.35242	3.20862
1264	21	2	164	56	63	120	20.8209	3	198	1.05556	0.643631	111	1.1423	1.65017	0.696524	0.5712	0.8929	0.348293	36.912	3.48152	22.8495	7.80455	59.7614	2.14185	8.629	172.216	7.78364	4.32424	2.17994	6.50418
1265	20	1	161	70	66	111	27.0051	13	2826	1.33333	0.828157	111	1.4403	1.40828	0.894596	0.7201	0.7607	0.447267	39.808	2.69167	19.5097	6.96474	59.3177	1.99603	2.1749	176.867	3.31293	1.84052	1.39937	3.23988
1266	20	2	153	55	60	99	23.4952	3	594	1.33333	0.87146	123	1.2912	1.41384	0.843922	0.6456	0.6846	0.421961	40.4097	2.17101	18.5204	4.13274	58.9301	1.65094	1.6207	176.555	3.56566	1.98092	1.29707	3.278
1267	19	1	173	86	83	105	28.7347	15	6132	1.61111	0.931278	116	1.6623	2.39567	0.960867	0.8311	1.2359	0.480405	40.5033	2.7257	18.9424	4.74966	59.4457	2.38587	0.165	179.98	1.23033	0.683517	0.975814	1.65933
1268	19	2	150	57	60	107	25.3333	5	516	1.11111	0.740741	111	1.2004	1.6648	0.800267	0.6002	0.8993	0.400133	37.3107	4.11651	25.5133	8.54691	62.824	2.46689	0.3615	181.043	2.85531	1.58628	1.9695	3.55579
1269	20	2	158	48	81.2	113	19.2277	4	396	0.888889	0.562588	98	1.0896	2.77569	0.68962	0.5448	1.7012	0.34481	38.5282	4.92003	23.6064	13.4904	62.1346	4.35007	1.7353	180.167	2.62154	1.45641	1.77626	3.23267
1270	19	1	169	68	68	140	23.8087	11	5545	1.33333	0.788955	110	1.4321	1.51522	0.847396	0.716	0.8138	0.423669	39.5517	2.32025	19.3621	9.02123	58.9138	2.40979	3.9418	176.565	3.67711	2.04284	1.75231	3.79515
1271	19	1	171	57	63	124	19.4932	7	1386	1.27778	0.747238	106	1.4338	1.61458	0.83848	0.7169	0.9058	0.41924	40.2057	3.0717	20.497	6.27409	60.7027	2.7348	2.2851	178.428	2.56308	1.42393	1.48428	2.90821
1272	19	1	174	78	73	120	25.763	5	495	1.13889	0.654534	111	1.2139	1.62696	0.697644	0.6069	0.867	0.348793	39.031	3.07448	22.1767	4.89162	61.2078	2.37192	0.6138	181.41	2.95082	1.63934	1.99768	3.63703
1273	26	2	156	49	54	103	20.1348	7	462	1	0.641026	110	1.0835	1.37766	0.694551	0.5418	0.7463	0.347308	38.3353	3.04184	22.2526	8.41475	60.5879	2.67941	2.7198	179.787	2.08379	1.15766	1.46185	2.61951
1274	30	2	162	55	63	120	20.9572	7	11088	1.13889	0.703018	109	1.247	1.57318	0.769753	0.6235	0.8612	0.384877	39.7036	2.57055	21.7646	6.72284	61.4682	1.8852	2.9401	178.901	2.80618	1.55899	1.76641	3.3254
1275	20	1	176	82	76	134	26.4721	18	7626	1.02778	0.583965	90	1.366	2.03431	0.776136	0.683	1.3518	0.388068	36.0636	4.92491	27.4111	8.98322	63.4747	3.55606	1.2721	179.015	2.41509	1.34172	1.73484	3.07656
1276	21	1	182	87	78	122	26.2649	14	3306	1.25	0.686813	104	1.4314	1.88146	0.786484	0.7157	1.0773	0.393242	38.0993	4.31635	23.3562	8.03641	61.4555	2.65639	1.1618	179.741	2.34559	1.30311	1.71838	3.02149
1277	20	2	159	50	53	100	19.7777	7	655	1.13889	0.716282	107	1.2716	1.24065	0.799748	0.6358	0.6926	0.399874	39.9931	2.54269	20.0654	5.28671	60.0586	1.74063	0.2116	183.134	3.37428	1.8746	1.30042	3.17502
1278	26	1	173	93	78	139	31.0735	10	1668	1.33333	0.770713	116	1.3815	1.58384	0.798555	0.6908	0.8205	0.399306	39.4175	2.45957	20.9787	5.17001	60.3962	2.29899	0.4714	178.167	2.62322	1.45734	1.60656	3.0639
1279	21	2	160	54	56	98	21.0937	8	960	1.02778	0.642361	105	1.163	1.69273	0.726875	0.5815	0.9577	0.363437	38.5282	3.60879	23.8613	8.21917	62.3895	2.85096	2.4108	177.742	3.18491	1.76939	1.86886	3.63825
1280	20	2	163	52	53	116	19.5717	13	8640	1.55556	0.954329	120	1.5445	1.58491	0.947546	0.7722	0.7868	0.473742	42.2158	2.36025	16.4732	6.95858	58.689	1.56315	2.2112	181.291	1.83683	1.02046	1.07699	2.09745
1281	19	1	166	69.7	76	132	25.2939	5	396	1	0.60241	97	1.2294	2.07142	0.740602	0.6147	1.2733	0.370301	38.8889	3.81188	22.4126	6.99785	61.3015	3.19992	0.1311	179.701	3.02959	1.68311	2.3315	4.01461
1282	19	1	164	80	75	141	29.7442	10	4296	1.19444	0.72832	98	1.4657	1.21054	0.89372	0.7328	0.7427	0.446829	38.7436	2.41201	21.511	4.99791	60.2547	2.01578	2.5526	179.205	1.40503	0.780572	1.00108	1.78165
1283	19	2	160	83	68	144	32.4219	10	3804	1.08333	0.677083	107	1.2045	1.28449	0.752812	0.6023	0.7141	0.376437	36.45	2.23594	26.7606	4.46926	63.2106	1.7486	0.9268	179.418	1.80168	1.00093	1.23866	2.23959
1284	21	2	153	40	54	113	17.0874	4	528	0.916667	0.599129	101	1.0833	2.34316	0.708039	0.5417	1.3845	0.354052	39.076	4.24199	22.5419	9.66866	61.6179	2.65069	1.7916	181.419	3.08585	1.71436	2.06706	3.78142
1285	23	1	183	74	68	128	22.0968	7	937	1.27778	0.698239	102	1.484	1.24198	0.810929	0.742	0.7212	0.405464	39.8312	2.74157	20.6992	5.63065	60.5304	1.84701	0.8514	181.236	2.14885	1.19381	1.35831	2.55211
1286	23	1	174	89	73	153	29.3962	4	1920	1.19444	0.686462	101	1.3985	3.18111	0.803736	0.6992	1.8624	0.401839	39.3406	6.885	21.7629	17.3456	61.1035	4.79056	1.1354	176.315	4.24393	2.35774	2.62277	4.98051
1287	30	1	175	72	68	137	23.5102	18	5040	1.33333	0.761905	101	1.5742	1.40487	0.899543	0.7871	0.8294	0.449771	40.9853	2.95008	18.3232	8.07937	59.3086	2.372	0.7469	179.913	2.16388	1.20216	1.47908	2.68124
1288	30	1	180	73	68	126	22.5309	12	2720	1.13889	0.632716	95	1.4286	1.3571	0.793667	0.7143	0.8512	0.396833	39.688	2.45943	22.0277	7.29309	61.7158	2.33036	3.6114	177.275	3.02898	1.68277	1.24428	2.92704
1289	23	1	184	70	68	120	20.6758	8	4350	1.27778	0.694444	100	1.5362	1.65735	0.834891	0.7681	0.9962	0.417446	40.808	3.26186	18.2312	8.42786	59.0392	2.35826	0.3737	179.483	2.17064	1.20591	1.57683	2.78274
1290	21	2	158	44	54	108	17.6254	7	808.5	1.08333	0.685654	105	1.2388	1.68809	0.784051	0.6194	0.9652	0.392025	40.1446	3.82368	20.9553	9.90251	61.0999	2.76171	3.1492	177.684	3.23414	1.79674	1.89625	3.69299
1291	22	1	178	81	73	150	25.565	7	1386	1.19444	0.671036	120	1.191	2.44295	0.669101	0.5955	1.218	0.334551	39.6736	3.77783	20.2958	12.8081	59.9694	3.28918	0.8957	178.554	2.54609	1.41449	1.74357	3.15807
1292	23	2	161	64	73	112	24.6904	9	1368	0.888889	0.552105	96	1.11	1.59834	0.689441	0.555	0.998	0.34472	38.2348	2.97818	24.0927	4.51672	62.3275	2.39397	1.4815	180.462	2.17777	1.20987	1.52842	2.73829
1293	19	1	177	65	71	112	20.7476	6	396	1.13889	0.64344	90	1.5002	1.82663	0.847571	0.7501	1.203	0.423785	39.234	3.6764	19.9103	5.7528	59.1442	2.49272	4.0505	176.471	4.03613	2.24229	1.71253	3.95482
1294	22	2	164	58	78	128	21.5645	12	1920	1.13889	0.694444	105	1.2824	1.55062	0.781951	0.6412	0.873	0.390976	38.3433	2.38373	23.3646	3.98509	61.7079	2.21317	0.1337	178.404	2.09217	1.16232	1.29249	2.4548
1295	20	2	163	55	63	98	20.7008	7	462	1.02778	0.630539	114	1.0727	1.72312	0.658098	0.5364	0.8992	0.32908	38.6655	2.60594	23.0282	5.50282	61.6938	2.18061	1.0055	179.653	2.45984	1.36658	1.90452	3.27109
1296	20	2	156	46	57	105	18.902	7	1386	1.05556	0.676638	103	1.2276	2.03837	0.786923	0.6138	1.1853	0.393462	38.6613	4.19153	23.6722	10.7573	62.3335	3.55716	2.6067	177.14	4.27049	2.37249	2.26193	4.63443
1297	19	2	161	53	60	109	20.4467	6	608	1	0.621118	91	1.3146	2.11114	0.816522	0.6573	1.3877	0.408261	39.0387	4.93843	22.1819	6.79247	61.2206	3.06563	0.652	180.042	3.21098	1.78388	2.20145	3.98533
1298	19	2	176	82	73	148	26.4721	4	1920	1.08333	0.61553	90	1.4305	2.07989	0.812784	0.7152	1.3733	0.406364	38.9845	4.9671	22.6678	7.00068	61.6523	3.23135	1.647	180.053	2.42775	1.34875	1.91434	3.26309
1299	21	2	156	59	68	104	24.2439	4	528	1.13889	0.730057	107	1.2691	1.13657	0.813526	0.6346	0.6333	0.406795	37.9614	2.78335	22.638	5.98463	60.5994	1.88566	3.7212	173.78	6.22041	3.45578	1.47819	4.93397
1300	20	2	155	68	68	129	28.3039	7	693	0.972222	0.62724	105	1.1146	2.08588	0.719097	0.5573	1.1957	0.359548	38.772	2.66945	22.2678	7.8719	61.0398	2.164	0.3456	177.375	3.42536	1.90298	2.00517	3.90815
1301	20	2	164	64	66	113	23.7954	3	297	0.861111	0.525068	102	1.0082	2.49208	0.614756	0.5041	1.4589	0.307378	35.8558	3.67834	27.81	5.2927	63.6659	3.11313	1.3252	177.634	3.88448	2.15804	2.27062	4.42866
1302	20	2	162	56	63	98	21.3382	7	924	0.916667	0.565844	88	1.2328	1.62259	0.760988	0.6164	1.091	0.380494	36.5727	3.55074	26.6125	7.4078	63.1852	2.67642	0.6598	178.464	3.08867	1.71593	1.91915	3.63508
1303	19	1	170	64	72	116	22.1453	12	480	1.13889	0.669935	109	1.2433	1.87191	0.731353	0.6216	1.0218	0.365647	39.7286	2.66634	19.7116	6.30796	59.4402	2.56308	2.0706	177.269	2.7913	1.55072	1.1773	2.72802
1304	20	2	160	61	74	114	23.8281	11	2946	0.916667	0.572917	97	1.1238	3.31735	0.702375	0.5619	2.0334	0.351187	39.0663	8.23523	24.1756	16.6209	63.2419	5.22755	6.231	174.288	6.48115	3.60064	3.4696	7.07024
1305	19	1	167	63	78	128	22.5896	13	8640	0.916667	0.548902	95	1.1554	3.06818	0.691856	0.5777	1.9336	0.345928	38.2718	6.07157	24.129	13.4316	62.4008	4.96997	1.9548	180.24	3.37507	1.87504	2.29463	4.16967
1306	20	2	165	53	60	122	19.4674	4	528	1	0.606061	99	1.2078	1.81139	0.732	0.6039	1.0939	0.366	39.6249	3.10133	21.6458	8.90381	61.2707	2.61724	2.2861	176.938	3.7245	2.06917	1.90328	3.97244
1307	20	2	162	52	60	140	19.8141	6	3564	1.11111	0.685871	105	1.2605	1.28687	0.778086	0.6302	0.7299	0.389012	39.1422	2.66362	22.631	3.94459	61.7732	1.70511	2.3665	180.73	1.82962	1.01646	1.21932	2.23577
1308	19	1	164	70.3	68	130	26.1377	8	2772	0.944444	0.575881	102	1.0997	2.39943	0.670549	0.5499	1.397	0.335305	38.303	4.17722	25.438	6.13492	63.741	3.33977	5.484	173.398	6.79139	3.77299	2.10794	5.88093
1309	19	1	178	63	63	135	19.8839	8	1350	1.13889	0.639825	104	1.3104	2.77207	0.73618	0.6552	1.5948	0.36809	39.2979	4.94556	20.8589	14.4293	60.1568	4.07601	1.3781	179.701	3.20045	1.77803	2.24539	4.02342
1310	26	1	174	82	73	175	27.0842	10	2640	0.916667	0.52682	86	1.279	1.19357	0.735057	0.6395	0.8327	0.367529	37.6621	3.18437	24.6075	7.96464	62.2696	2.45818	0.1811	178.457	2.39602	1.33112	1.45971	2.79083
1311	22	2	156	58	63	100	23.833	17	4800	1.33333	0.854701	116	1.3661	1.15723	0.875705	0.683	0.5929	0.437821	40.4966	1.73817	20.7363	3.96647	61.2329	1.31678	4.3753	180.666	1.8765	1.0425	1.37204	2.41454
1312	22	2	163	48	63	105	18.0662	9	480	1.13889	0.698705	104	1.3135	1.66183	0.805828	0.6568	0.9583	0.402945	39.9184	3.93628	20.4352	6.80101	60.3536	2.45719	0.6838	177.921	2.63464	1.46369	1.32641	2.7901
1313	23	2	165	56	60	92	20.5693	9	782	0.694444	0.420875	91	0.9088	3.01523	0.550788	0.4544	1.9731	0.275394	35.4984	7.67866	29.4894	11.5068	64.9878	5.09249	1.1533	180.072	3.83566	2.13092	2.66999	4.80091
1314	23	1	184	79	73	130	23.3341	5	594	0.972222	0.528382	86	1.3463	3.88634	0.731685	0.6731	2.6909	0.365815	39.5805	8.29272	20.1857	26.6332	59.7662	7.05934	1.6373	178.624	5.57273	3.09596	3.69729	6.79325
1315	25	1	180	67	68	124	20.679	17	6720	1.11111	0.617284	99	1.3458	1.84325	0.747667	0.6729	1.1163	0.373833	37.8225	4.40611	24.8882	6.24553	62.7107	2.94687	1.4802	178.51	2.63898	1.4661	1.79355	3.25965
1316	25	1	168	68	68	148	24.093	8	2772	1.22222	0.727513	102	1.4322	1.23893	0.8525	0.7161	0.7259	0.42625	40.6554	2.63827	19.133	5.33947	59.7884	2.04605	1.0975	179.198	2.02798	1.12666	1.33087	2.45753
1317	19	2	163	65	68	105	24.4646	6	1188	1.52778	0.937287	109	1.6576	1.34798	1.01693	0.8288	0.7312	0.508466	40.6554	2.2034	18.5185	8.58655	59.1739	1.93447	0.4189	180.958	1.63072	0.905956	1.11083	2.01679
1318	20	2	157	57	60	113	23.1247	17	7440	0.888889	0.566171	107	0.9902	2.10959	0.630701	0.4951	1.175	0.31535	38.1436	3.76393	24.3733	9.44353	62.5169	2.94944	1.747	178.381	2.9554	1.64189	2.00236	3.64425
1319	20	2	158	60	72	104	24.0346	7	480	1.25	0.791139	107	1.3811	1.94691	0.874114	0.6906	1.0756	0.437089	38.9173	2.34112	23.002	5.43605	61.9194	2.51827	2.1735	179.5	2.03165	1.12869	1.49664	2.62533
1320	20	2	158	55	60	110	22.0317	7	693	0.833333	0.527426	86	1.1548	1.76149	0.730886	0.5774	1.2206	0.365443	37.3883	5.26074	25.5326	7.64199	62.921	4.07765	0.8306	180.263	2.22758	1.23754	1.43474	2.67228
1321	23	1	176	72	73	125	23.2438	5	1980	1.33333	0.757576	113	1.4026	1.37303	0.796932	0.7013	0.7222	0.398466	39.4161	2.08798	19.8608	6.77364	59.2769	2.0271	3.2623	179.049	1.61695	0.898306	1.19478	2.09309
1322	26	1	169	62	63	124	21.7079	9	480	1.55556	0.920447	121	1.5359	1.23859	0.908817	0.7679	0.6115	0.454379	41.948	1.96052	16.5598	5.91915	58.5078	1.57159	1.0925	180.091	1.61001	0.89445	1.08491	1.97936
1323	20	2	163	51	57	115	19.1953	2	264	1.13889	0.698705	106	1.2797	1.18411	0.785092	0.6399	0.6653	0.392577	38.4392	2.60333	23.7549	5.2566	62.1941	1.77412	1.6611	179.711	2.00252	1.11251	1.50439	2.6169
1324	19	1	167	73	63	129	26.1752	3	445.5	1.11111	0.665336	112	1.183	1.73512	0.708383	0.5915	0.9237	0.354192	39.2077	2.44238	21.5335	6.49871	60.7411	2.37138	0.1306	179.349	2.63639	1.46466	1.71666	3.18133
1325	25	1	164	59	60	117	21.9363	13	5172	1.13889	0.694444	102	1.3314	2.01887	0.811829	0.6657	1.18	0.405915	40.4448	5.61729	19.3328	6.29293	59.7776	3.62878	0.5514	184.084	4.69246	2.60692	2.27738	4.88431
1326	23	1	169	70	68	135	24.5089	6	480	0.694444	0.410914	99	0.8338	5.27629	0.493373	0.4169	3.1678	0.246686	35.7981	9.09126	26.2621	15.1747	62.0602	8.2876	5.8108	174.575	7.35642	4.0869	3.786	7.8729
1327	24	1	179	78	73	113	24.3438	5	412.5	1	0.558659	102	1.1664	2.11231	0.65162	0.5832	1.2319	0.32581	38.1173	3.89875	23.714	9.52728	61.8313	3.65446	0.1349	177.212	3.27775	1.82097	1.77661	3.59758
1328	19	2	166	64	60	101	23.2254	2	66	0.888889	0.535475	97	1.1024	2.21596	0.664096	0.5512	1.3741	0.332048	36.5929	6.36681	26.8314	12.4373	63.4243	4.53344	0.1837	181.543	4.38095	2.43386	2.69646	5.13032
1329	23	2	158	61	63	107	24.4352	5	2064	1	0.632911	108	1.0964	1.59549	0.693924	0.5482	0.8747	0.346962	37.6699	2.10009	24.6945	5.26797	62.3645	2.22947	0.0897	179.317	2.06554	1.14752	1.58738	2.7349
1330	20	2	158	49	57	108	19.6283	7	4158	0.5	0.316456	87	0.6857	3.1847	0.433987	0.3429	2.1837	0.217025	36.1979	8.30573	29.2535	15.2365	65.4514	5.45611	4.5157	180.749	3.23276	1.79598	2.26552	4.0615
1331	20	2	156	53	57	107	21.7784	7	4158	1.13889	0.730057	114	1.1838	1.44792	0.758846	0.5919	0.7525	0.379423	40.0447	2.7744	20.8383	6.74287	60.883	1.72035	2.345	178.105	2.98518	1.65843	1.83641	3.49484
1332	21	1	175	74	73	144	24.1633	6	1440	1.19444	0.68254	102	1.402	1.82627	0.801143	0.701	1.0719	0.400571	41.0973	3.49439	19.2026	9.72629	60.2999	2.83947	3.4588	178.679	2.1696	1.20533	1.37678	2.58211
1333	20	2	160	47	60	106	18.3594	5	495	1.08333	0.677083	96	1.3498	1.35168	0.843625	0.6749	0.8421	0.421813	39.3272	2.72559	20.765	7.40862	60.0922	2.01973	1.4655	178.589	2.45543	1.36413	1.5154	2.87952
1334	19	2	165	52	57	102	19.1001	11	1386	1.02778	0.622896	96	1.2766	2.57795	0.773697	0.6383	1.601	0.386848	39.6711	6.21157	20.4865	7.38633	60.1576	4.78477	0.4308	175.743	5.81186	3.22881	2.92686	6.15567
1335	26	1	180	93	76	134	28.7037	15	6078	1.27778	0.709877	105	1.4503	2.14776	0.805722	0.7251	1.2188	0.402833	38.1735	3.11315	22.6364	5.51634	60.8099	2.42395	2.6283	179.084	1.95276	1.08487	1.35211	2.43698
1336	23	1	171	74	68	137	25.3069	19	7132	1.66667	0.974659	118	1.6819	0.90683	0.983567	0.8409	0.4575	0.491754	41.6026	1.44582	17.0682	5.55184	58.6708	1.21594	0.6593	180.732	1.53707	0.853928	1.00521	1.85913
1337	19	1	170	64	71	120	22.1453	6	1800	1.13889	0.669935	104	1.3111	1.31732	0.771235	0.6555	0.7583	0.385588	39.4652	3.0214	21.1889	7.59737	60.6541	2.10851	0.3026	181.047	2.57572	1.43096	1.75847	3.18943
1338	19	2	158	49	68	99	19.6283	2	396	1.13889	0.720816	102	1.3316	2.43021	0.842785	0.6658	1.4207	0.421392	40.0274	5.84824	20.1334	13.3356	60.1608	3.74064	0.2941	183.698	4.60434	2.55797	2.24398	4.80194
1339	19	2	161	63	68	111	24.3046	6	396	0.722222	0.448585	81	1.0702	3.12391	0.66472	0.5351	2.3146	0.33236	33.3276	8.95324	31.9779	9.87932	65.3054	5.92003	4.0199	175.352	6.33901	3.52167	3.4086	6.93027
1340	20	2	158	50	57	116	20.0288	5	495	0.777778	0.492264	91	1.0261	3.41835	0.64943	0.5131	2.2548	0.324747	39.5693	9.08937	23.5487	15.5868	63.118	5.28027	7.0331	176.019	5.4776	3.04311	3.0129	6.05601
1341	21	2	157	46	54	124	18.662	9	900	0.638889	0.406936	73	1.0452	3.0272	0.665732	0.5226	2.4762	0.332866	37.7576	8.18352	27.087	15.4823	64.8446	6.76109	7.1408	172.775	7.6112	4.22844	3.03317	7.26161
1342	20	2	163	58	60	101	21.83	5	990	0.944444	0.579414	101	1.1139	2.12746	0.683374	0.5569	1.2546	0.341656	39.7151	5.77186	22.6556	6.30705	62.3707	3.61596	5.3949	179.847	3.07274	1.70708	2.27	3.97707
1343	20	2	173	76	66	112	25.3934	1	66	1.13889	0.658317	88	1.5478	1.52057	0.894682	0.7739	1.0333	0.447341	38.4497	4.20081	23.1177	7.11922	61.5674	2.81805	0.0445	179.79	1.69805	0.943361	1.3546	2.29796
1344	20	2	161	54	60	120	20.8325	5	990	1.33333	0.828157	115	1.3832	1.35749	0.85913	0.6916	0.7042	0.429565	39.9797	3.24965	20.8354	8.17839	60.8152	1.97895	2.0082	178.244	2.97451	1.65251	1.76573	3.41824
1345	21	2	154	45	53	123	18.9745	5	872	1.08333	0.703463	117	1.1095	1.29527	0.720455	0.5547	0.6633	0.360195	38.1145	2.83934	23.8552	6.13493	61.9697	1.90028	0.2211	181.727	2.21409	1.23005	1.18903	2.41908
1346	21	2	154	52	60	131	21.9261	10	1920	1.13889	0.739538	104	1.3001	1.92687	0.844221	0.6501	1.0998	0.422143	38.2686	2.28464	23.5143	6.59769	61.7829	2.66935	0.1761	180.607	1.64296	0.912756	1.13246	2.04522
1347	23	2	163	57	60	110	21.4536	3	594	1.61111	0.988412	122	1.5667	1.1577	0.961166	0.7834	0.5629	0.480613	41.8746	1.62557	16.8746	5.51124	58.7492	1.36019	1.5007	179.508	1.88381	1.04656	1.3463	2.39286
1348	21	2	153	55	63	114	23.4952	6	727.5	0.916667	0.599129	105	1.0367	1.86983	0.677582	0.5184	1.0573	0.338824	36.2183	3.33616	27.6144	7.66919	63.8327	2.93141	0.1409	171.522	8.60434	4.78019	2.06918	6.84937
1349	19	2	159	65.4	71	141	25.8692	12	480	0.833333	0.524109	94	1.0538	3.04347	0.662767	0.5269	1.9244	0.331384	36.2558	7.11307	26.8867	12.4567	63.1425	4.59912	1.6459	178.644	4.86065	2.70036	3.24621	5.94657
1350	19	2	162	52	57	131	19.8141	11	1440	0.833333	0.514403	104	0.9567	2.0556	0.590556	0.4784	1.18	0.295309	37.5576	3.56226	25.1238	9.69758	62.6815	2.94616	0.6387	177.166	3.81179	2.11766	2.26472	4.38238
1351	24	1	180	85	78	129	26.2346	4	960	1.33333	0.740741	105	1.5195	1.45983	0.844167	0.7597	0.8318	0.422056	39.6389	3.65979	21.566	4.84142	61.2049	2.43771	2.1516	180.318	2.06585	1.14769	1.38252	2.53021
1352	22	2	158	65	66	104	26.0375	3	297	0.722222	0.457103	78	1.101	2.17395	0.696835	0.5505	1.6571	0.348418	34.5417	5.98783	29.6565	8.51483	64.1982	3.37455	3.5832	191.045	11.0448	6.136	1.87111	8.00711
1353	22	2	156	46	54	100	18.902	10	3012	0.75	0.480769	92	0.9723	1.97269	0.623269	0.4862	1.2787	0.311667	35.4988	4.04915	28.8824	6.75152	64.3812	3.16801	0.3374	179.962	3.20974	1.78319	2.16997	3.95316
1354	25	1	175	75	68	110	24.4898	10	2346	1.33333	0.761905	117	1.354	1.09973	0.773714	0.677	0.5584	0.386857	39.4058	1.8548	20.2547	4.3111	59.6604	1.4611	2.342	177.621	2.74404	1.52447	1.46992	2.99438
1355	22	2	161	54	60	98	20.8325	6	1188	1.16667	0.724638	106	1.3071	1.37789	0.811863	0.6536	0.7719	0.405963	39.7872	3.3556	21.0779	6.58937	60.8651	2.34667	1.6529	179.274	3.12494	1.73608	2.01793	3.75401
1356	22	1	176	67	81.2	135	21.6296	5	412.5	1.19444	0.678662	108	1.3294	1.42413	0.755341	0.6647	0.7926	0.37767	40.4475	2.27752	19.4101	4.62337	59.8576	1.69335	0.7573	180.635	1.91966	1.06648	1.34956	2.41603
1357	23	2	164	54	60	98	20.0773	6	792	1.16667	0.711382	107	1.2995	2.00103	0.792378	0.6497	1.1144	0.396159	36.8439	3.68636	26.0532	6.66905	62.8971	2.44351	0.6867	174.616	5.63311	3.12951	1.90387	5.03337
1358	20	1	168	58	66	114	20.5499	2	480	0.944444	0.562169	99	1.1381	2.08828	0.67744	0.569	1.2583	0.33869	36.4799	4.87666	26.3313	5.83944	62.8112	3.41086	1.9302	179.452	2.62317	1.45732	1.73723	3.19455
1359	22	1	183	85	68	126	25.3815	6	594	1.13889	0.622344	112	1.217	1.89215	0.665027	0.6085	1.0109	0.332514	39.6971	4.15144	21.3374	5.2415	61.0345	2.22448	1.8692	179.466	2.58376	1.43542	1.7712	3.20663
1360	22	1	170	70	71	137	24.2215	11	2240	1.13889	0.669935	102	1.3195	1.20847	0.776176	0.6598	0.7001	0.388118	38.9781	2.42623	21.2325	4.61462	60.2106	1.98071	2.1044	177.959	2.52703	1.40391	1.37738	2.78129
1361	21	1	172	65	71	116	21.9713	9	2430	1	0.581395	102	1.1704	2.87953	0.680465	0.5852	1.6851	0.340233	38.3971	6.14994	24.026	15.2277	62.4231	4.72421	2.1593	178.788	4.19092	2.32829	2.80175	5.13004
1362	25	1	176	72	73	142	23.2438	12	2880	1.33333	0.757576	108	1.4732	1.34606	0.837045	0.7366	0.7437	0.418523	39.4296	2.63051	21.5335	4.97039	60.9631	2.09176	1.0011	180.738	2.15374	1.19652	1.52141	2.71793
1363	23	1	175	82	73	126	26.7755	6	792	1.08333	0.619048	94	1.373	1.65698	0.784571	0.6865	1.05	0.392286	37.53	4.03144	24.3053	9.8423	61.8353	3.46129	1.6769	177.711	2.96302	1.64612	1.65434	3.30047
1364	19	1	171	65	68	133	22.2291	7	480	1.13889	0.666017	116	1.1699	1.81217	0.684152	0.5849	0.9307	0.342047	40.6832	3.34364	20.0854	6.82984	60.7686	2.24293	3.6337	173.898	6.22309	3.45727	1.79674	5.25402
1365	23	1	168	62	68	114	21.9671	9	1440	1.02778	0.611772	99	1.2363	2.78021	0.735893	0.6181	1.6721	0.367917	39.1924	4.34344	22.0903	7.86725	61.2827	3.81625	1.2195	176.267	4.34686	2.41492	2.41186	4.82678
1366	21	2	164	62	70	122	23.0518	11	1668	1.13889	0.694444	103	1.3182	1.97195	0.80378	0.6591	1.1412	0.40189	40.3524	3.87338	19.5324	8.72601	59.8848	2.57194	0.5895	179.511	2.14588	1.19216	1.63143	2.82359
1367	23	1	172	79	68	179	26.7036	11	2160	0.833333	0.484496	96	1.0321	2.34343	0.600058	0.516	1.4513	0.3	36.8493	6.41776	26.748	7.50187	63.5973	3.72956	1.2195	179.353	3.63274	2.01819	2.89384	4.91203
1368	20	2	168	66	68	132	23.3844	11	1244	1	0.595238	92	1.3002	2.92978	0.773929	0.6501	1.9046	0.386964	38.4891	6.04873	22.0646	13.4387	60.5538	4.84164	2.4563	180.316	3.28297	1.82387	2.16409	3.98796
1369	21	2	163	53	60	101	19.9481	6	320	1.33333	0.817996	114	1.3895	2.87127	0.852454	0.6948	1.4962	0.426258	41.501	4.0281	17.8033	6.79031	59.3043	3.48238	1.9267	180.745	2.32045	1.28914	1.61508	2.90422
1370	23	2	165	55	63	93	20.202	5	487.5	0.972222	0.589226	89	1.3121	1.49012	0.795212	0.656	1.0055	0.397576	38.0837	3.58789	21.3683	7.68194	59.452	2.37418	6.2132	175.521	4.60119	2.55622	1.74216	4.29837
1371	24	1	173	94	74	130	31.4077	7	693	0.833333	0.481696	93	1.0605	2.6844	0.613006	0.5303	1.7082	0.306532	37.8374	5.85717	25.1452	12.159	62.9826	4.37915	2.1909	179.913	2.9341	1.63006	1.94382	3.57387
1372	22	2	164	55	60	106	20.4491	10	1626	1.33333	0.813008	115	1.3792	0.941198	0.840976	0.6896	0.4868	0.420488	39.2809	1.47985	20.4715	3.89517	59.7524	1.3822	2.4313	176.031	3.96881	2.20489	1.00878	3.21368
1373	21	2	151	46	60	110	20.1746	5	2970	1.33333	0.883002	114	1.3926	1.87089	0.922252	0.6963	0.9771	0.461126	39.6478	2.92954	21.0292	4.57935	60.677	2.5789	0.7229	180.861	2.24312	1.24618	1.4312	2.67738
1374	22	1	175	78	73	113	25.4694	7	1386	1.13889	0.650794	106	1.2821	1.4507	0.732629	0.6411	0.8166	0.366343	39.7848	2.52986	20.1059	4.87966	59.8907	1.71245	0.8125	177.55	3.18856	1.77142	1.7447	3.51613
1375	22	1	171	69	68	112	23.597	9	3732	1.33333	0.779727	116	1.3696	1.57667	0.800936	0.6848	0.8098	0.400468	41.9471	2.20039	16.4304	6.55614	58.3775	2.12753	0.7229	180.415	2.10893	1.17163	1.38277	2.5544
1376	20	1	173	72	68	108	24.0569	12	5466	1.19444	0.69043	101	1.4059	1.84771	0.812659	0.7029	1.0874	0.406301	39.966	3.57229	19.3543	7.88972	59.3203	2.35265	1.77	178.496	1.99194	1.10663	1.26903	2.37566
1377	19	2	158	80	81	112	32.0461	5	495	1.13889	0.720816	98	1.3859	1.96454	0.877152	0.6929	1.1953	0.438544	38.2126	4.27346	23.9856	9.87551	62.1983	2.84509	1.0811	178.033	3.19535	1.77519	1.87281	3.648
1378	19	2	157	61	73	146	24.7475	5	612	1.27778	0.813871	99	1.5315	1.79184	0.975478	0.7658	1.0738	0.487771	39.7242	3.86716	20.9603	7.56716	60.6845	3.30875	1.0341	180.054	2.1548	1.19711	1.545	2.74211
1379	19	1	171	65	66	141	22.2291	7	1386	1.13889	0.666017	104	1.2995	4.56638	0.759942	0.6497	2.6052	0.379942	38.8039	6.82921	22.7187	11.851	61.5226	5.48156	0.8284	179.765	2.26048	1.25582	1.60241	2.85823
1380	19	1	176	69	68	122	22.2753	3	558	1.27778	0.72601	106	1.4373	1.37826	0.816648	0.7186	0.7752	0.408295	40.3659	2.75951	19.4563	8.65067	59.8222	2.23161	0.467	178.125	2.24468	1.24704	1.30165	2.54869
1381	23	1	167	58	63	141	20.7967	6	480	0.888889	0.532269	91	1.1643	2.5676	0.697186	0.5821	1.6816	0.348563	35.1035	4.22493	29.5046	9.72289	64.6081	4.53658	0.8183	177.157	3.95443	2.19691	2.23803	4.43494
1382	23	1	173	70	73	102	23.3887	4	528	0.888889	0.513809	86	1.2334	3.22999	0.712948	0.6167	2.2409	0.356474	37.5601	6.85461	23.7303	6.96662	61.2903	4.94564	3.0149	175.822	4.5551	2.53061	1.96027	4.49088
1383	25	1	177	67	66	120	21.3859	10	2106	1.13889	0.64344	95	1.4382	1.37821	0.812542	0.7191	0.8702	0.406271	38.1133	3.21856	23.6874	7.19623	61.8007	2.1592	0.2207	179.507	1.45215	0.80675	1.04653	1.85328
1384	28	1	170	84	74	142	29.0657	15	5090	1.33333	0.784314	104	1.5305	1.28303	0.900294	0.7652	0.7364	0.450118	37.2737	2.21067	24.5302	3.73213	61.8039	1.82416	2.4447	176.198	3.92521	2.18067	1.60435	3.78503
1385	24	1	166	63	63	129	22.8625	7	1386	0.888889	0.535475	81	1.3217	1.47785	0.796205	0.6609	1.0987	0.398133	35.4544	4.42286	28.5222	6.13557	63.9765	2.50748	1.5923	173.142	6.85756	3.80976	2.12106	5.93081
1386	21	1	170	68	68	124	23.5294	7	1386	1.16667	0.686275	113	1.2285	1.56377	0.722647	0.6143	0.8233	0.361353	38.2907	3.08639	23.0965	5.84937	61.3871	2.3329	0.8379	182.582	3.1994	1.77744	1.75186	3.5293
1387	21	2	165	57	63	120	20.9366	9	6390	0.722222	0.43771	87	0.9979	2.38422	0.604788	0.4989	1.6472	0.302364	38.9626	5.57021	22.4539	7.80443	61.4165	4.22753	1.0839	178.326	3.66579	2.03655	2.33319	4.36974
1388	22	2	163	65	68	101	24.4646	3	396	1.16667	0.715746	101	1.3837	1.635	0.848896	0.6918	0.9695	0.424417	38.9882	2.78905	22.597	5.00686	61.5852	2.31825	1.4815	178.41	3.21382	1.78546	2.08292	3.86837
1389	23	2	161	75	68	130	28.9341	3	297	1	0.621118	102	1.1702	2.45001	0.726832	0.5851	1.4335	0.363416	38.643	4.01858	23.6541	9.16289	62.297	3.29358	2.4626	177.141	3.29138	1.82854	1.69194	3.52048
1390	24	2	154	53	60	141	22.3478	5	990	1.33333	0.865801	122	1.3049	1.86983	0.847338	0.6524	0.915	0.423636	40.4802	2.47405	18.6478	8.05135	59.1281	2.47919	0.963	177.547	3.0689	1.70494	1.60888	3.31383
1391	22	2	159	52	60	120	20.5688	4	674	1.19444	0.751223	100	1.4258	1.64693	0.89673	0.7129	0.983	0.448365	39.9555	3.85754	21.0292	5.86328	60.9848	2.45635	2.3816	176.844	3.21695	1.78719	1.2881	3.07529
1392	23	2	166	58	60	124	21.048	6	792	1.08333	0.65261	101	1.2834	1.82162	0.773133	0.6417	1.079	0.386566	38.3635	2.93508	23.2558	5.14409	61.6193	2.62288	0.088	180.794	2.12503	1.18057	1.47444	2.65501
1393	22	2	160	49.5	60	113	19.3359	4	297	0.972222	0.607639	100	1.1653	1.46944	0.728312	0.5826	0.8806	0.364125	38.8217	3.03902	23.0036	6.39378	61.8253	2.65975	1.6807	180.304	2.08838	1.16021	1.54234	2.70255
1394	25	1	168	70	68	134	24.8016	13	4932	1.11111	0.661376	106	1.2562	3.21451	0.747738	0.6281	1.8172	0.373869	37.8806	5.24728	22.1466	6.19644	60.0272	4.22242	5.376	191.616	11.7314	6.51744	1.8842	8.40164
1395	23	2	162	64	66	111	24.3865	8	720	1.13889	0.703018	109	1.2468	1.45898	0.76963	0.6234	0.7986	0.384815	39.607	2.35691	20.1655	7.2634	59.7725	2.16822	1.5248	178.576	2.09591	1.16439	1.31019	2.47459
1396	23	2	168	76	68	106	26.9274	9	1626	1.25	0.744048	107	1.3978	1.28541	0.832024	0.6989	0.7187	0.416012	39.037	2.45536	21.0318	6.81967	60.0688	1.86753	2.3068	178.03	2.2727	1.26261	1.16817	2.43078
1397	24	2	151	49	60	91	21.4903	8	1155	0.944444	0.62546	99	1.1337	2.85586	0.750795	0.5669	1.7142	0.37543	36.9092	4.58639	26.7256	10.081	63.6348	3.97581	1.485	177.722	3.06231	1.70128	1.80023	3.50152
1398	21	2	159	49	57	107	19.3821	5	516	1.33333	0.838574	113	1.4005	1.92069	0.880818	0.7002	1.0087	0.440377	38.2183	2.98443	21.9653	7.34386	60.1836	2.23616	4.0964	178.182	2.8703	1.59461	1.68044	3.27505
1399	21	1	179	75	73	106	23.4075	17	7758	1.08333	0.605214	95	1.3594	1.97829	0.759441	0.6797	1.2412	0.379721	38.3576	3.37769	22.0028	6.02923	60.3604	2.70757	3.2619	176.911	3.64839	2.02688	1.72066	3.74754
1400	21	2	156	49	60	101	20.1348	9	480	1.13889	0.730057	103	1.3293	1.14995	0.852115	0.6647	0.6711	0.42609	40.1131	2.5271	20.8019	5.92975	60.915	1.83534	2.5458	179.033	1.81045	1.00581	1.36383	2.36964
1401	21	2	166	74	70	127	26.8544	5	990	0.75	0.451807	86	1.0482	2.99857	0.631446	0.5241	2.0954	0.315723	35.5537	5.15305	29.0119	11.7783	64.5656	5.22291	0.336	176.222	4.87389	2.70772	2.58402	5.29174
1402	21	2	159	63	60	109	24.9199	7	1386	1.27778	0.803634	111	1.3814	1.47233	0.868805	0.6907	0.7959	0.434403	39.371	2.6423	21.3421	6.55699	60.7131	2.25108	0.2138	179.629	1.7636	0.979778	1.34057	2.32035
1403	20	2	156	53	60	93	21.7784	5	330	0.944444	0.605413	109	1.0403	1.88617	0.666859	0.5202	1.0389	0.333462	39.0545	3.67179	23.1757	7.43149	62.2302	2.21982	3.2819	178.338	2.5182	1.399	1.55205	2.95105
1404	21	2	158	62	63	97	24.8358	7	1386	1	0.632911	103	1.1504	2.10092	0.728101	0.5752	1.2085	0.364051	37.9069	5.06715	24.3907	5.16139	62.2976	3.28295	0.541	180.184	2.56802	1.42668	1.95654	3.38322
1405	20	1	182	85	76	129	25.6612	11	480	1.33333	0.732601	104	1.5292	1.17723	0.84022	0.7646	0.6751	0.42011	38.1604	2.82282	22.6876	5.12615	60.848	2.01453	2.5654	179.845	1.62849	0.904717	1.22128	2.126
1406	23	1	178	80	80	136	25.2493	5	990	0.833333	0.468165	85	1.1648	2.36226	0.654382	0.5824	1.651	0.327191	37.5327	5.76857	24.8124	13.3945	62.3451	4.00112	0.2717	183.637	4.12053	2.28918	1.61128	3.90047
1407	23	2	163	54	60	132	20.3244	6	480	1.11111	0.681663	101	1.3163	1.66306	0.807546	0.6582	0.9851	0.403804	39.3798	3.10159	22.4634	7.18458	61.8432	2.32782	3.1348	180.905	2.2459	1.24772	1.49865	2.74638
1408	22	2	165	56	63	112	20.5693	3	594	0.833333	0.505051	95	1.0433	2.1269	0.632303	0.5216	1.3315	0.316121	37.4065	4.42276	25.3059	5.47461	62.7124	2.6899	0.3185	181.515	2.92777	1.62654	1.74329	3.36983
1409	21	2	165	56	60	126	20.5693	6	2376	1.33333	0.808081	109	1.4654	2.2982	0.888121	0.7327	1.263	0.444061	40.6908	3.4568	19.1912	9.5278	59.8821	3.01609	1.4179	178.185	2.66706	1.4817	1.62059	3.10229
1410	22	1	171	75	76	124	25.6489	4	396	1.08333	0.633528	96	1.342	1.98158	0.784795	0.671	1.2274	0.392398	38.3717	4.08895	24.3387	9.99191	62.7104	2.94417	2.8606	176.35	3.89525	2.16403	1.58767	3.75169
1411	19	2	160	73	73	123	28.5156	6	396	1.27778	0.798611	113	1.3519	0.968818	0.844938	0.676	0.5125	0.4225	39.9325	2.33043	19.3418	5.16705	59.2743	1.48564	1.967	177.963	2.27991	1.26662	1.1496	2.41622
1412	24	1	177	87	76	137	27.7698	5	990	1.55556	0.878845	116	1.6058	0.851424	0.907232	0.8029	0.4395	0.453616	41.2984	1.61193	16.8763	5.43188	58.1747	1.13486	1.2862	179.131	1.29219	0.717883	0.853147	1.57103
1413	23	1	176	73	68	132	23.5666	17	3600	1.08333	0.61553	94	1.3754	1.94985	0.781477	0.6877	1.2378	0.390739	37.7226	3.63416	24.2295	7.9428	61.9521	2.9957	0.8588	177.094	3.15557	1.75309	1.37416	3.12726
1414	23	2	159	48	57	113	18.9866	3	445.5	1.13889	0.716282	103	1.3236	1.31228	0.832453	0.6618	0.7626	0.416226	40.5264	2.85986	20.027	8.62486	60.5534	2.09303	2.7006	178.386	2.45905	1.36614	1.41378	2.77992
1415	25	1	174	98	78	130	32.3689	18	10398	1.41667	0.814176	117	1.4426	1.30406	0.82908	0.7213	0.664	0.41454	40.552	1.77402	19.2685	3.95308	59.8205	1.36325	0.9228	180.242	1.3437	0.7465	0.956226	1.70273
1416	23	2	171	53	63	133	18.1252	2	198	1.33333	0.779727	109	1.4607	0.924009	0.854211	0.7304	0.5061	0.427135	40.3989	1.91639	19.8783	5.94165	60.2772	1.49625	1.6878	176.808	3.31352	1.84084	1.17642	3.01726
1417	20	2	166	56	57	128	20.3223	12	2808	1.11111	0.669344	104	1.2747	1.55425	0.767892	0.6374	0.8916	0.383976	39.6855	2.83832	20.2529	7.35549	59.9385	1.8861	0.9666	180.284	2.45417	1.36343	1.78486	3.14828
1418	22	1	168	64	73	110	22.6757	3	480	1.13889	0.67791	100	1.3602	1.65744	0.809643	0.6801	0.9897	0.404821	40.3281	3.92381	19.3951	12.1185	59.7232	2.81783	0.1272	180.384	2.33729	1.29849	1.52327	2.82176
1419	23	1	179	75	70	135	23.4075	3	240	1.13889	0.636251	102	1.3382	1.10639	0.747598	0.6691	0.65	0.373799	38.6383	3.10573	23.8298	7.12176	62.4681	1.7537	2.9052	175.223	4.77702	2.6539	1.41364	4.06754
1420	26	1	172	76	66	145	25.6896	7	1386	1.08333	0.629845	91	1.4206	1.29651	0.82593	0.7103	0.8501	0.412965	39.1508	3.07784	22.9289	5.04167	62.0797	1.89096	3.253	177.046	3.13911	1.74395	1.15254	2.89649
1421	24	2	165	56	60	110	20.5693	5	872	1.55556	0.942761	116	1.5929	1.30462	0.965394	0.7965	0.6679	0.482727	41.8537	2.02324	16.2926	7.46474	58.1463	1.85257	0.0402	179.426	2.27308	1.26282	1.51779	2.78061
1422	23	2	160	45	54	110	17.5781	2	165	1.13889	0.711806	104	1.3044	1.65256	0.81525	0.6522	0.9464	0.407625	39.4795	3.59326	21.6915	6.91515	61.171	2.13304	1.6616	177.836	2.71192	1.50662	1.46862	2.97524
1423	21	2	159	89	86	122	35.2043	4	528	1.05556	0.663871	98	1.2807	1.97883	0.805472	0.6404	1.2004	0.402767	38.101	3.35608	22.7163	9.11548	60.8173	2.90592	2.7996	177.61	3.15055	1.75031	1.80693	3.55723
1424	23	1	184	90	73	138	26.5832	3	445.5	1.08333	0.588768	100	1.2852	1.36972	0.698478	0.6426	0.8125	0.349239	38.1042	3.09074	23.8259	8.51217	61.9302	2.37719	0	180.063	2.18714	1.21508	1.51701	2.73209
1425	23	1	175	95	81	134	31.0204	16	5400	1.13889	0.650794	103	1.3137	0.968459	0.750686	0.6569	0.5586	0.375371	38.6198	1.87106	22.4715	4.8141	61.0913	1.66407	0.7455	178.443	2.16855	1.20475	1.1582	2.36295
1426	23	2	156	50	57	113	20.5457	9	782	0.833333	0.534188	87	1.1326	3.36528	0.726026	0.5663	2.287	0.363013	37.2861	8.49539	24.4524	19.7972	61.7385	6.02833	2.5823	176.986	5.19816	2.88787	3.09572	5.98359
1427	20	2	148	48	60	130	21.9138	6	396	1.16667	0.788288	112	1.2488	1.20781	0.843784	0.6244	0.6464	0.421892	39.6637	2.34648	20.8086	6.94617	60.4722	1.95544	0.3432	181.898	2.32835	1.29353	1.22805	2.52157
1428	24	1	180	86	73	129	26.5432	21	12852	1.25	0.694444	107	1.387	1.96485	0.770556	0.6935	1.0901	0.385278	38.8539	3.02724	20.9318	8.28214	59.7858	2.49457	3.4412	176.135	4.11419	2.28566	1.82658	4.11224
1429	27	1	176	78	73	113	25.1808	4	297	0.944444	0.536616	100	1.133	1.75785	0.64375	0.5665	1.0544	0.321875	36.8833	3.40018	25.2127	5.86292	62.096	2.60532	2.7299	180.853	2.5612	1.42289	1.73559	3.15848
1430	26	2	166	46	57	124	16.6933	4	1032	1.13889	0.686078	113	1.2044	1.81587	0.725542	0.6022	0.9601	0.362771	41.6076	2.94345	17.9669	17.1549	59.5745	3.14027	2.882	179.159	1.71452	0.952511	1.07001	2.02252
1431	21	2	160	51	60	110	19.9219	9	1746	1.13889	0.711806	107	1.274	1.47753	0.79625	0.637	0.8264	0.398125	38.8345	2.59537	22.1764	6.6201	61.0108	2.15339	0.4335	179.974	1.85143	1.02857	1.24411	2.27268
1432	23	1	178	70	72	127	22.0932	5	990	1.33333	0.749064	110	1.4541	1.91215	0.81691	0.727	1.0427	0.408427	40.1766	3.48959	19.8336	9.76575	60.0102	2.69588	0.466	179.397	2.20369	1.22427	1.5634	2.78767
1433	21	2	169	60	60	97	21.0077	10	2280	1.13889	0.673899	101	1.3393	1.67506	0.792485	0.6697	0.9849	0.396272	38.5884	3.97736	22.432	8.2146	61.0204	2.52948	1.0086	177.786	2.87899	1.59944	1.72641	3.32585
1434	20	2	169	55	60	127	19.257	2	165	1.13889	0.673899	101	1.3509	1.93315	0.799349	0.6754	1.1465	0.399645	39.5905	3.78298	19.9931	6.92789	59.5836	2.6566	1.941	179.17	3.0947	1.71928	2.19602	3.9153
1435	20	2	162	60	63	134	22.8624	1	198	0.888889	0.548697	103	1.0308	3.3038	0.636296	0.5154	1.9156	0.318148	37.1162	5.5205	26.5781	5.66594	63.6944	3.87145	2.2545	180.625	2.99912	1.66618	2.28201	3.94819
1436	20	2	163	52	60	99	19.5717	6	396	0.833333	0.511247	99	1.0037	2.09541	0.615767	0.5019	1.2619	0.307914	36.2081	4.16868	27.7364	5.14631	63.9444	3.03858	0.422	179.038	2.65747	1.47637	1.91099	3.38736
1437	23	2	158	63.9	76	129	25.5969	12	1920	1.33333	0.843882	117	1.3584	1.37698	0.859747	0.6792	0.7015	0.429873	40.8022	2.41311	18.7341	7.88509	59.5363	1.60725	0.833	180.822	2.10354	1.16863	1.42112	2.58975
1438	23	2	157	53	70	108	21.5019	19	7440	1.55556	0.9908	133	1.3922	1.06977	0.886752	0.6961	0.4787	0.443376	41.8148	1.99905	16.4381	4.82598	58.2529	1.1529	0.1621	180.243	1.46352	0.813067	1.14193	1.955
1439	25	1	173	68	71	125	22.7204	5	1980	1.11111	0.642261	95	1.3896	1.92635	0.803237	0.6948	1.2046	0.401618	37.6659	3.20449	24.7363	8.52108	62.4022	3.25501	0.1808	176.938	3.30398	1.83554	1.54851	3.38405
1440	24	1	166	66	73	127	23.9512	3	297	0.861111	0.518742	84	1.2203	2.34423	0.73512	0.6101	1.6611	0.36753	37.9518	5.38156	25.1807	9.5458	63.1325	3.24619	2.8988	179.041	3.41533	1.89741	2.20075	4.09815
1441	23	2	168	67	66	109	23.7387	7	7128	1.13889	0.67791	111	1.2279	1.88091	0.730893	0.614	1.014	0.365476	39.4098	2.55469	20.3541	5.49619	59.7639	2.31779	2.075	176.728	3.57336	1.9852	1.61861	3.60381
1442	22	2	154	48	57	98	20.2395	6	1980	1.11111	0.721501	103	1.2863	1.18003	0.83526	0.6431	0.683	0.417597	39.6341	2.42973	21.46	4.82805	61.0942	1.5571	1.8547	178.649	2.32007	1.28893	1.43553	2.72446
1443	24	1	176	74	73	131	23.8895	10	2240	1.33333	0.757576	111	1.438	2.23156	0.817045	0.719	1.2034	0.408523	40.7109	2.80736	18.5783	5.37886	59.2891	2.52306	0.0414	178.129	2.42053	1.34474	1.40496	2.7497
1444	21	2	165	48	60	96	17.6309	5	330	0.888889	0.538721	112	0.948	1.91095	0.574545	0.474	1.019	0.287273	37.8282	4.91908	25.0938	6.62315	62.9219	3.04075	2.0028	177.802	3.18843	1.77135	1.69441	3.46576
1445	21	2	161	62	63	131	23.9188	2	297	1	0.621118	110	1.0856	1.80499	0.674286	0.5428	0.9797	0.337143	38.724	3.10221	22.1426	5.95639	60.8666	2.18724	1.0517	181.283	2.39558	1.33088	1.45164	2.78252
1446	23	2	162	52	57	120	19.8141	6	3984	1	0.617284	101	1.1842	2.20267	0.730988	0.5921	1.3042	0.365494	37.6288	4.84682	24.2864	7.43708	61.9152	3.0889	1.2046	177.363	3.97709	2.20949	2.23561	4.44511
1447	21	2	154	43	57	120	18.1312	3	445.5	1.13889	0.739538	106	1.2775	1.49096	0.829545	0.6388	0.8362	0.414805	40.0994	2.31949	20.8812	8.26006	60.9806	2.28007	2.7304	180.602	2.09356	1.16309	1.52309	2.68618
1448	20	2	156	48	57	99	19.7239	12	5040	0.861111	0.551994	109	0.9367	2.04542	0.600449	0.4683	1.1125	0.300192	36.9935	3.63929	26.047	5.32806	63.0405	2.43463	0.0921	182.904	3.88188	2.1566	2.17229	4.32889
1449	19	1	162	73	73	142	27.8159	11	1440	1	0.617284	109	1.0982	2.18931	0.677901	0.5491	1.2021	0.338951	37.6223	3.92321	24.8398	5.92155	62.4621	2.58733	0.2244	179.38	2.78937	1.54965	1.87587	3.42552
1450	24	1	183	86	76	145	25.6801	8	2898	1.61111	0.880389	123	1.5588	0.857021	0.851803	0.7794	0.4146	0.425902	41.3953	1.42407	17.2438	4.42826	58.6391	1.15947	0.1638	183.842	3.90293	2.16829	1.11129	3.27959
1451	20	2	160	45	60	104	17.5781	0	0	1.05556	0.659722	94	1.3325	2.14217	0.832812	0.6663	1.3521	0.416437	38.9874	4.62893	21.0608	6.53584	60.0482	3.05938	2.4434	172.294	7.95436	4.41909	2.10521	6.5243
1452	20	2	164	55	63	107	20.4491	1	66	1.11111	0.677507	97	1.3738	1.83083	0.837683	0.6869	1.1319	0.418841	38.6508	3.69514	22.1821	11.2654	60.8329	3.32139	1.3269	171.04	8.96036	4.97798	1.70179	6.67977
1453	25	2	164	63	68	112	23.4236	5	495	1.13889	0.694444	101	1.3412	1.95537	0.817805	0.6706	1.1514	0.408902	38.8417	2.9041	21.7731	5.86458	60.6148	2.69852	1.3895	179.72	2.97621	1.65345	2.08555	3.739
1454	25	1	182	86	74	146	25.963	6	480	1.52778	0.839438	115	1.5803	1.34324	0.868297	0.7902	0.6947	0.434176	41.6384	1.95373	17.3338	6.3806	58.9722	1.76846	1.4773	180.798	1.64928	0.916267	1.09903	2.01529
1455	20	1	173	69	68	146	23.0546	14	2826	1	0.578035	97	1.2334	2.16961	0.712948	0.6167	1.338	0.356474	37.1054	4.38508	25.3752	6.18675	62.4806	2.5872	0.9513	178.026	3.5696	1.98311	2.17172	4.15483
1456	20	1	177	82	73	145	26.1738	7	1386	1.47222	0.831764	113	1.5529	1.46642	0.877345	0.7765	0.7734	0.438701	40.4605	2.88331	19.57	8.10424	60.0305	2.13758	1.2208	182.023	2.62343	1.45746	1.40858	2.86604
1457	26	1	171	72	71	140	24.623	4	792	0.833333	0.487329	91	1.0934	2.14689	0.639415	0.5467	1.4085	0.319708	36.4455	5.07525	27.9058	7.09387	64.3513	3.44935	1.9747	184.218	4.21831	2.34351	1.51886	3.86237
1458	22	2	162	51	57	108	19.433	11	3252	1	0.617284	99	1.2015	4.19942	0.741667	0.6007	2.5228	0.370802	38.9631	5.73081	22.3166	7.63378	61.2797	5.28397	0.5683	180.864	2.46581	1.36989	1.55862	2.92852
1459	22	2	160	83	78	127	32.4219	7	1386	1.08333	0.677083	101	1.2857	0.866505	0.803562	0.6429	0.5142	0.401813	37.9845	2.87617	23.6434	4.50866	61.6279	1.74791	1.0152	180.178	1.57578	0.875433	1.22845	2.10388
1460	21	1	173	107	86	120	35.7513	9	1440	1.13889	0.658317	111	1.2178	1.18098	0.703931	0.6089	0.6314	0.351965	37.0685	2.59088	24.4856	3.7422	61.5542	1.80881	3.6482	179.418	1.92833	1.07129	1.38862	2.45992
1461	22	1	173	67	66	124	22.3863	6	594	1.13889	0.658317	94	1.4479	1.30809	0.836936	0.7239	0.8315	0.418439	38.868	2.81723	22.2298	5.50432	61.0978	2.26522	0.088	178.706	2.03236	1.12909	1.25467	2.38376
1462	23	2	161	49	57	112	18.9036	8	960	1	0.621118	97	1.2304	2.23025	0.764224	0.6152	1.3721	0.382112	38.4403	4.01272	23.3097	7.87097	61.75	3.57441	0.53	180.495	2.80978	1.56099	2.0485	3.60949
1463	22	2	167	61	73	122	21.8724	7	900	1.13889	0.681969	106	1.2764	1.60235	0.764311	0.6382	0.8979	0.382156	38.8984	3.42919	21.7742	9.37164	60.6726	2.56557	1.1193	177.814	2.66809	1.48227	1.51926	3.00153
1464	23	2	158	54	60	110	21.6311	9	960	1.05556	0.668073	101	1.2386	2.08487	0.783924	0.6193	1.2232	0.391962	39.5603	3.85311	21.9192	6.19138	61.4795	2.64299	2.6633	181.222	2.08032	1.15573	1.30314	2.45888
1465	21	2	161	55	60	99	21.2183	5	1782	1	0.621118	99	1.2046	1.3866	0.748199	0.6023	0.8352	0.374099	38.9658	2.36643	22.6738	7.8562	61.6396	2.15884	1.5341	178.223	2.56627	1.42571	1.62717	3.05287
1466	19	2	157	58.4	60	107	23.6926	9	1866	0.777778	0.4954	97	0.9631	2.19958	0.613439	0.4816	1.3618	0.306752	37.9381	4.12277	24.8454	6.33477	62.7835	2.89184	1.8809	178.761	2.27185	1.26214	1.53337	2.79551
1467	26	1	184	88	78	131	25.9924	6	615	1.33333	0.724638	109	1.4574	1.61498	0.792065	0.7287	0.8827	0.396033	40.9114	2.70169	17.8319	7.5965	58.7433	2.25149	0.8247	179.368	2.41045	1.33914	1.61604	2.95518
1468	21	2	160	58.3	60	95	22.7734	1	396	1	0.625	106	1.13	3.16708	0.70625	0.565	1.7894	0.353125	38.4275	5.45729	23.4343	11.8203	61.8618	4.22086	0.7557	181.413	4.26881	2.37156	3.07116	5.44272
1469	19	2	161	55	57	131	21.2183	9	2628	1.27778	0.793651	115	1.3253	1.1809	0.823168	0.6627	0.6124	0.411615	38.2442	2.60719	22.8349	4.03199	61.0792	1.5177	1.7537	177.453	3.22197	1.78998	1.56282	3.3528
1470	19	2	167	57	60	98	20.4382	7	2358	1.11111	0.665336	112	1.1772	1.65372	0.70491	0.5886	0.876	0.352455	39.1454	2.47692	22.7218	7.26087	61.8672	2.30284	2.5749	177.343	3.62193	2.01218	2.24316	4.25534
1471	24	2	163	51	60	120	19.1953	12	1920	1.11111	0.681663	97	1.365	2.94201	0.837423	0.6825	1.8071	0.418712	41.4617	5.27475	18.9124	6.74267	60.3741	3.94507	4.434	175.462	5.62992	3.12773	2.65357	5.7813
1472	19	2	164	49	60	147	18.2183	12	2679	0.944444	0.575881	105	1.0654	3.43766	0.649634	0.5327	1.9391	0.324817	39.3795	5.27863	20.849	11.2677	60.2284	3.66106	0.9907	176.444	4.83647	2.68693	2.52252	5.20945
1473	20	2	157	53	63	112	21.5019	7	462	0.833333	0.530786	102	0.9727	2.31169	0.619554	0.4863	1.3492	0.309745	37.1487	3.98399	24.5031	9.76081	61.6518	2.88264	3.2031	177.457	3.70375	2.05764	2.21033	4.26797
1474	20	2	159	63	66	131	24.9199	3	445.5	1.13889	0.716282	109	1.2433	1.30443	0.78195	0.6216	0.712	0.390943	38.0662	3.01921	24.0712	7.93147	62.1374	2.22797	0.5362	177.917	3.54075	1.96708	2.08652	4.0536
1475	22	1	167	57	74	120	20.4382	6	1188	1.19444	0.715236	105	1.3577	1.64042	0.812994	0.6788	0.9324	0.406467	39.7274	3.16734	19.5446	6.0211	59.272	2.69284	2.4392	176.89	3.41044	1.89469	1.54462	3.4393
1476	22	1	168	63	68	135	22.3214	5	990	1.33333	0.793651	113	1.4133	1.17972	0.84125	0.7067	0.6252	0.420655	40.1029	2.22378	19.4683	6.29947	59.5712	1.5818	0.7525	177.329	2.73228	1.51793	1.02427	2.5422
1477	23	1	170	77	68	149	26.6436	9	480	1.33333	0.784314	119	1.334	1.63994	0.784706	0.667	0.8204	0.392353	40.3185	2.763	18.516	5.74314	58.8345	1.9152	2.0791	178.694	2.2275	1.2375	1.38559	2.62309
1478	24	1	173	83	73	136	27.7323	13	18624	1.13889	0.658317	105	1.2983	2.06446	0.750462	0.6492	1.1767	0.37526	38.5628	3.70098	22.5877	8.45726	61.1505	2.61208	0.7409	177.287	3.38504	1.88058	1.58503	3.46561
